# Supplementary material for: cyclo-Tetra-μ-malato-κ16 O,O′,O′′:O′′′-tetra­kis[bis­(1H-benzimidazole-κN 3)cobalt(II)] eicosa­hydrate
Source: Acta Crystallogr Sect E Struct Rep Online. 2008 Mar 14;64(Pt 4):m538–9. doi: 10.1107/S1600536808006715 (PMC2960982; doi:10.1107/S1600536808006715)
Supplement: Supplementary file 1 [file e-64-0m538-sup1.cif]

##############################################################################
###                                                                        ###
###        Electronic paper (Acta Crystallographica Section E)             ###
###                                                                        ###
##############################################################################
#                                                                            #
# This CIF contains the data in a paper accepted for publication in Acta     #
# Crystallographica Section E. It conforms to the requirements of Notes      #
# for Authors for Section E, and has been peer reviewed under the auspices   #
# of the IUCr Commission on Journals.                                        #
#                                                                            #
# Full details of the Crystallographic Information File format               #
# are given in the paper "The Crystallographic Information File (CIF):       #
# a New Standard Archive File for Crystallography" by S. R. Hall, F. H.      #
# Allen and I. D. Brown [Acta Cryst. (1991), A47, 655-685].                  #
#                                                                            #
# The current version of the core CIF dictionary is obtainable from          #
# ftp://ftp.iucr.org/pub/cif_core.dic. The current version number is 2.4.    #
#                                                                            #
# Software is freely available for graphical display of the structure(s) in  #
# this CIF.  For information consult the CIF home page http://www.iucr.org/  #
# cif/home.html                                                              #
#                                                                            #
# This file may be used for bona fide research purposes within the           #
# scientific community so long as proper attribution is given to the journal # 
# article from which it was obtained.                                        #
#                                                                            #
##############################################################################
                                             
data_I
_audit_creation_method     SHELXL-97
_chemical_name_systematic
;
<i>cyclo</i>-Tetra-\m-malato-\k^16^O,O',O'':O'''-tetrakis[bis(1H-benzimidazole-
kN^3^)cobalt(II)] pentahydrate
;
_chemical_name_common     ?
_chemical_formula_moiety     'C72 H64 Co4 N16 O20, 20(H2 O)'
_chemical_formula_sum     'C72 H104 Co4 N16 O40'
_chemical_formula_iupac     '[Co4 (C4 H4 O5)4 (C7 H6 N2)8], 20H2 O'
_chemical_formula_weight     2069.43
_chemical_melting_point     ?
_symmetry_cell_setting     tetragonal
_symmetry_space_group_name_H-M     'P 4/n'
_symmetry_space_group_name_Hall     '-P 4a'
loop_
    _symmetry_equiv_pos_as_xyz
    'x, y, z'
    '-x+1/2, -y+1/2, z'
    '-y+1/2, x, z'
    'y, -x+1/2, z'
    '-x, -y, -z'
    'x-1/2, y-1/2, -z'
    'y-1/2, -x, -z'
    '-y, x-1/2, -z'
_cell_length_a     20.230(2)
_cell_length_b     20.230
_cell_length_c     11.6203(12)
_cell_angle_alpha     90.00
_cell_angle_beta     90.00
_cell_angle_gamma     90.00
_cell_volume     4755.6(8)
_cell_formula_units_Z     2
_cell_measurement_reflns_used     8672
_cell_measurement_theta_min     2.0
_cell_measurement_theta_max     24.0
_cell_measurement_temperature     295(2)
_exptl_crystal_description     prism
_exptl_crystal_colour     pink
_exptl_crystal_size_max     0.35
_exptl_crystal_size_mid     0.30
_exptl_crystal_size_min     0.22
_exptl_crystal_density_diffrn     1.445
_exptl_crystal_density_meas     ?
_exptl_crystal_density_method     'not measured'
_exptl_crystal_F_000     2152
_exptl_absorpt_coefficient_mu     0.780
_exptl_absorpt_correction_type     multi-scan
_exptl_absorpt_process_details     '(ABSCOR; Higashi, 1995)'
_exptl_absorpt_correction_T_min     0.748
_exptl_absorpt_correction_T_max     0.840
_exptl_special_details
;
;
_diffrn_ambient_temperature     295(2)
_diffrn_radiation_type     MoK\a
_diffrn_radiation_wavelength     0.71069
_diffrn_radiation_source     'fine-focus sealed tube'
_diffrn_radiation_monochromator     graphite
_diffrn_measurement_device_type     'Rigaku R-AXIS RAPID IP'
_diffrn_measurement_method     \w
_diffrn_detector_area_resol_mean     10.00
_diffrn_reflns_number     29983
_diffrn_reflns_av_R_equivalents     0.0750
_diffrn_reflns_av_sigmaI/netI     0.0352
_diffrn_reflns_theta_min     1.42
_diffrn_reflns_theta_max     25.00
_diffrn_reflns_theta_full     25.00
_diffrn_measured_fraction_theta_max     0.966
_diffrn_measured_fraction_theta_full     0.966
_diffrn_reflns_limit_h_min     -22
_diffrn_reflns_limit_h_max     24
_diffrn_reflns_limit_k_min     -23
_diffrn_reflns_limit_k_max     21
_diffrn_reflns_limit_l_min     -12
_diffrn_reflns_limit_l_max     12
_diffrn_standards_number     0
_diffrn_standards_interval_count     0
_diffrn_standards_interval_time     0
_diffrn_standards_decay_%     ?
_refine_special_details
;
 Refinement of F^2^ against ALL reflections.  The weighted R-factor wR and
 goodness of fit S are based on F^2^, conventional R-factors R are based
 on F, with F set to zero for negative F^2^. The threshold expression of
 F^2^ > 2sigma(F^2^) is used only for calculating R-factors(gt) etc. and is
 not relevant to the choice of reflections for refinement.  R-factors based
 on F^2^ are statistically about twice as large as those based on F, and R-
 factors based on ALL data will be even larger.
;
_reflns_number_total     4053
_reflns_number_gt     3191
_reflns_threshold_expression     I>2\s(I)
_refine_ls_structure_factor_coef     Fsqd
_refine_ls_matrix_type     full
_refine_ls_R_factor_all     0.1009
_refine_ls_R_factor_gt     0.0763
_refine_ls_wR_factor_gt     0.1784
_refine_ls_wR_factor_ref     0.1904
_refine_ls_goodness_of_fit_ref     1.145
_refine_ls_restrained_S_all     1.145
_refine_ls_number_reflns     4053
_refine_ls_number_parameters     294
_refine_ls_number_restraints     0
_refine_ls_hydrogen_treatment     constr
_refine_ls_weighting_scheme     calc
_refine_ls_weighting_details
         'calc w=1/[\s^2^(Fo^2^)+(0.0761P)^2^+7.4753P] where P=(Fo^2^+2Fc^2^)/3'
_atom_sites_solution_hydrogens     geom
_atom_sites_solution_primary     direct
_atom_sites_solution_secondary     difmap
_refine_ls_shift/su_max     0.001
_refine_ls_shift/su_mean     0.000
_refine_diff_density_max     0.427
_refine_diff_density_min     -0.306
_refine_ls_extinction_method     'SHELXL97 (Sheldrick, 2008)'
_refine_ls_extinction_coef     0.0022(4)
_refine_ls_extinction_expression
                                  'Fc^*^=kFc[1+0.001xFc^2^\l^3^/sin(2\q)]^-1/4^'
loop_
    _atom_type_symbol
    _atom_type_description
    _atom_type_scat_dispersion_real
    _atom_type_scat_dispersion_imag
    _atom_type_scat_source
    'C' 'C' 0.0033 0.0000
                         'International Tables Vol C Tables 4.2.6.8 and 6.1.1.4'
    'H' 'H' 0.0000 0.0000
                         'International Tables Vol C Tables 4.2.6.8 and 6.1.1.4'
    'N' 'N' 0.0061 0.0000
                         'International Tables Vol C Tables 4.2.6.8 and 6.1.1.4'
    'O' 'O' 0.0106 0.0000
                         'International Tables Vol C Tables 4.2.6.8 and 6.1.1.4'
    'Co' 'Co' 0.3494 0.0000
                         'International Tables Vol C Tables 4.2.6.8 and 6.1.1.4'
_computing_data_collection     'PROCESS-AUTO (Rigaku, 1998)'
_computing_cell_refinement     'PROCESS-AUTO (Rigaku, 1998)'
_computing_data_reduction     'CrystalStructure (Rigaku/MSC, 2002)'
_computing_structure_solution     'SIR92 (Altomare <i>et al.</i>,  1993)'
_computing_structure_refinement     'SHELXL97 (Sheldrick, 2008)'
_computing_molecular_graphics     'ORTEP-3 for Windows (Farrugia, 1997)'
_computing_publication_material     'WinGX (Farrugia, 1999)'
loop_
    _atom_site_type_symbol
    _atom_site_label
    _atom_site_fract_x
    _atom_site_fract_y
    _atom_site_fract_z
    _atom_site_U_iso_or_equiv
    _atom_site_adp_type
    _atom_site_calc_flag
    _atom_site_refinement_flags
    _atom_site_occupancy
    _atom_site_disorder_assembly
    _atom_site_disorder_group
    Co Co 0.43554(3) 0.71743(3) 0.55558(6) 0.0519(3) Uani d . 1 . .
    N N11 0.5316(3) 0.8011(3) 0.8403(6) 0.106(2) Uani d . 1 . .
    H H11 0.5680 0.8134 0.8721 0.128 Uiso calc R 1 . .
    N N13 0.4649(2) 0.7567(2) 0.7126(4) 0.0602(11) Uani d . 1 . .
    N N21 0.5804(3) 0.5747(3) 0.4877(6) 0.0909(18) Uani d . 1 . .
    H H21 0.6114 0.5610 0.4429 0.109 Uiso calc R 1 . .
    N N23 0.5019(2) 0.6392(2) 0.5566(4) 0.0667(12) Uani d . 1 . .
    O O1 0.50329(18) 0.7760(2) 0.4621(4) 0.0691(11) Uani d . 1 . .
    O O2 0.5563(2) 0.8172(3) 0.3159(4) 0.1038(16) Uani d . 1 . .
    O O3 0.39943(17) 0.69288(15) 0.3869(3) 0.0571(9) Uani d . 1 . .
    H H3A 0.3602 0.6703 0.3976 0.068 Uiso d R 1 . .
    O O4 0.36459(17) 0.79509(16) 0.5193(3) 0.0556(9) Uani d . 1 . .
    O O5 0.33611(16) 0.85780(16) 0.3690(3) 0.0562(9) Uani d . 1 . .
    C C1 0.5066(3) 0.7899(3) 0.3585(6) 0.0628(14) Uani d . 1 . .
    C C2 0.4512(3) 0.7765(3) 0.2754(5) 0.0712(16) Uani d . 1 . .
    H H2A 0.4652 0.7422 0.2225 0.085 Uiso calc R 1 . .
    H H2B 0.4434 0.8162 0.2306 0.085 Uiso calc R 1 . .
    C C3 0.3868(2) 0.7556(2) 0.3297(5) 0.0570(13) Uani d . 1 . .
    H H3 0.3541 0.7486 0.2688 0.068 Uiso calc R 1 . .
    C C4 0.3602(2) 0.8070(2) 0.4135(5) 0.0506(12) Uani d . 1 . .
    C C12 0.5260(3) 0.7690(4) 0.7395(7) 0.093(2) Uani d . 1 . .
    H H12 0.5619 0.7569 0.6941 0.111 Uiso calc R 1 . .
    C C14 0.3604(3) 0.7854(3) 0.8185(5) 0.0652(15) Uani d . 1 . .
    H H14 0.3313 0.7661 0.7663 0.078 Uiso calc R 1 . .
    C C15 0.3380(4) 0.8176(4) 0.9149(6) 0.088(2) Uani d . 1 . .
    H H15 0.2927 0.8205 0.9272 0.106 Uiso calc R 1 . .
    C C16 0.3800(6) 0.8455(4) 0.9937(7) 0.104(2) Uani d . 1 . .
    H H16 0.3624 0.8663 1.0581 0.125 Uiso calc R 1 . .
    C C17 0.4469(6) 0.8436(4) 0.9804(6) 0.110(3) Uani d . 1 . .
    H H17 0.4756 0.8629 1.0331 0.132 Uiso calc R 1 . .
    C C18 0.4696(4) 0.8110(3) 0.8834(6) 0.0838(18) Uani d . 1 . .
    C C19 0.4273(3) 0.7829(2) 0.8026(5) 0.0584(13) Uani d . 1 . .
    C C22 0.5461(3) 0.6295(3) 0.4751(7) 0.086(2) Uani d . 1 . .
    H H22 0.5526 0.6587 0.4144 0.103 Uiso calc R 1 . .
    C C24 0.4745(3) 0.5679(3) 0.7273(6) 0.086(2) Uani d . 1 . .
    H H24 0.4417 0.5951 0.7572 0.104 Uiso calc R 1 . .
    C C25 0.4908(4) 0.5093(4) 0.7806(7) 0.109(3) Uani d . 1 . .
    H H25 0.4695 0.4967 0.8480 0.131 Uiso calc R 1 . .
    C C26 0.5408(4) 0.4680(4) 0.7312(9) 0.108(3) Uani d . 1 . .
    H H26 0.5506 0.4280 0.7669 0.130 Uiso calc R 1 . .
    C C27 0.5738(3) 0.4843(4) 0.6366(8) 0.097(2) Uani d . 1 . .
    H H27 0.6064 0.4568 0.6065 0.116 Uiso calc R 1 . .
    C C28 0.5580(3) 0.5432(3) 0.5846(6) 0.0707(17) Uani d . 1 . .
    C C29 0.5082(2) 0.5850(3) 0.6283(6) 0.0637(15) Uani d . 1 . .
    O O1WA 0.6498(6) 0.7660(6) 0.5347(11) 0.111(4) Uiso d P 0.50 . .
    O O1WB 0.6657(13) 0.7678(12) 0.450(2) 0.232(10) Uiso d P 0.50 . .
    O O2WA 0.612(2) 0.656(2) 0.164(4) 0.382(18) Uiso d P 0.50 . .
    O O2WB 0.724(5) 0.683(3) 0.306(5) 0.55(4) Uiso d P 0.50 . .
    O O3WA 0.6433(16) 0.8792(19) 0.941(3) 0.294(13) Uiso d P 0.50 . .
    O O3WB 0.656(2) 0.954(2) 1.036(3) 0.358(17) Uiso d P 0.50 . .
    O O4WA 0.6559(16) 0.7823(16) 1.177(3) 0.306(14) Uiso d P 0.50 . .
    O O4WB 0.6030(17) 0.8444(17) 1.094(3) 0.305(13) Uiso d P 0.50 . .
    O O5WA 0.6861(19) 0.6634(15) 0.943(2) 0.294(13) Uiso d P 0.50 . .
    O O5WB 0.688(3) 0.692(3) 0.719(4) 0.49(3) Uiso d P 0.50 . .
loop_
    _atom_site_aniso_label
    _atom_site_aniso_U_11
    _atom_site_aniso_U_22
    _atom_site_aniso_U_33
    _atom_site_aniso_U_12
    _atom_site_aniso_U_13
    _atom_site_aniso_U_23
    Co 0.0465(4) 0.0514(4) 0.0579(5) 0.0028(3) -0.0040(3) -0.0070(3)
    N11 0.092(5) 0.139(6) 0.088(5) -0.022(4) -0.033(4) -0.028(4)
    N13 0.053(3) 0.066(3) 0.061(3) 0.003(2) -0.011(2) -0.006(2)
    N21 0.065(3) 0.085(4) 0.122(5) 0.016(3) 0.020(3) -0.020(4)
    N23 0.050(3) 0.068(3) 0.082(3) 0.013(2) 0.002(2) -0.009(3)
    O1 0.059(2) 0.080(3) 0.068(3) -0.0198(18) -0.0013(19) -0.005(2)
    O2 0.085(3) 0.119(4) 0.108(4) -0.038(3) 0.019(3) -0.004(3)
    O3 0.061(2) 0.0489(19) 0.061(2) -0.0063(15) -0.0033(17) -0.0063(16)
    O4 0.060(2) 0.0530(19) 0.054(2) 0.0098(15) -0.0076(17) -0.0001(16)
    O5 0.055(2) 0.057(2) 0.056(2) -0.0009(15) -0.0015(17) 0.0061(17)
    C1 0.053(3) 0.063(3) 0.072(4) -0.003(2) 0.006(3) -0.017(3)
    C2 0.077(4) 0.074(4) 0.062(4) -0.008(3) 0.010(3) -0.010(3)
    C3 0.056(3) 0.060(3) 0.055(3) -0.006(2) -0.009(2) -0.009(3)
    C4 0.037(2) 0.052(3) 0.063(4) -0.005(2) -0.007(2) -0.003(2)
    C12 0.064(4) 0.122(6) 0.093(6) 0.000(4) -0.014(4) -0.022(5)
    C14 0.073(4) 0.071(4) 0.052(4) 0.014(3) -0.004(3) 0.003(3)
    C15 0.104(5) 0.099(5) 0.062(5) 0.024(4) 0.007(4) 0.011(4)
    C16 0.154(8) 0.108(6) 0.050(4) 0.008(5) 0.006(5) -0.008(4)
    C17 0.158(8) 0.116(6) 0.056(5) -0.033(6) -0.008(5) -0.023(4)
    C18 0.091(5) 0.090(5) 0.071(5) -0.014(4) -0.011(4) -0.006(4)
    C19 0.076(4) 0.052(3) 0.047(3) 0.002(2) -0.012(3) 0.004(2)
    C22 0.073(4) 0.079(4) 0.105(6) 0.011(3) 0.022(4) -0.011(4)
    C24 0.075(4) 0.095(5) 0.089(5) 0.030(3) -0.007(4) 0.008(4)
    C25 0.102(6) 0.114(6) 0.111(6) 0.034(5) -0.001(5) 0.030(5)
    C26 0.093(6) 0.092(5) 0.140(8) 0.028(4) -0.024(5) 0.027(5)
    C27 0.064(4) 0.081(5) 0.144(8) 0.020(3) -0.020(5) -0.019(5)
    C28 0.056(3) 0.059(3) 0.098(5) 0.016(3) -0.016(3) -0.017(3)
    C29 0.046(3) 0.073(4) 0.072(4) 0.011(2) -0.012(3) -0.013(3)
_geom_special_details
;
 All esds (except the esd in the dihedral angle between two l.s. planes)
 are estimated using the full covariance matrix.  The cell esds are taken
 into account individually in the estimation of esds in distances, angles
 and torsion angles; correlations between esds in cell parameters are only
 used when they are defined by crystal symmetry.  An approximate (isotropic)
 treatment of cell esds is used for estimating esds involving l.s. planes.
;
loop_
    _geom_bond_atom_site_label_1
    _geom_bond_atom_site_label_2
    _geom_bond_site_symmetry_2
    _geom_bond_distance
    _geom_bond_publ_flag
    Co N13 . 2.078(4) y
    Co N23 . 2.075(4) y
    Co O1 . 2.112(4) y
    Co O3 . 2.150(4) y
    Co O4 . 2.169(3) y
    Co O5 7_566 2.101(4) y
    N11 C12 . 1.344(9) ?
    N11 C18 . 1.366(9) ?
    N11 H11 . 0.8600 ?
    N13 C12 . 1.298(7) ?
    N13 C19 . 1.396(7) ?
    N21 C22 . 1.316(8) ?
    N21 C28 . 1.370(9) ?
    N21 H21 . 0.8600 ?
    N23 C22 . 1.318(8) ?
    N23 C29 . 1.382(7) ?
    O1 C1 . 1.239(7) ?
    O2 C1 . 1.250(7) ?
    O3 C3 . 1.454(6) ?
    O3 H3A . 0.9247 ?
    O4 C4 . 1.256(6) ?
    O5 C4 . 1.250(6) ?
    C1 C2 . 1.504(8) ?
    C2 C3 . 1.507(7) ?
    C2 H2A . 0.9700 ?
    C2 H2B . 0.9700 ?
    C3 C4 . 1.523(7) ?
    C3 H3 . 0.9800 ?
    C12 H12 . 0.9300 ?
    C14 C19 . 1.367(8) ?
    C14 C15 . 1.373(8) ?
    C14 H14 . 0.9300 ?
    C15 C16 . 1.371(11) ?
    C15 H15 . 0.9300 ?
    C16 C17 . 1.363(12) ?
    C16 H16 . 0.9300 ?
    C17 C18 . 1.382(11) ?
    C17 H17 . 0.9300 ?
    C18 C19 . 1.392(8) ?
    C22 H22 . 0.9300 ?
    C24 C25 . 1.377(9) ?
    C24 C29 . 1.382(9) ?
    C24 H24 . 0.9300 ?
    C25 C26 . 1.432(11) ?
    C25 H25 . 0.9300 ?
    C26 C27 . 1.328(11) ?
    C26 H26 . 0.9300 ?
    C27 C28 . 1.375(10) ?
    C27 H27 . 0.9300 ?
    C28 C29 . 1.409(7) ?
loop_
    _geom_angle_atom_site_label_1
    _geom_angle_atom_site_label_2
    _geom_angle_atom_site_label_3
    _geom_angle_site_symmetry_1
    _geom_angle_site_symmetry_3
    _geom_angle
    _geom_angle_publ_flag
    N23 Co N13 . . 95.85(18) ?
    N23 Co O5 . 7_566 95.05(16) ?
    N13 Co O5 . 7_566 92.60(16) ?
    N23 Co O1 . . 90.65(18) ?
    N13 Co O1 . . 92.93(17) ?
    O5 Co O1 7_566 . 171.61(15) ?
    N23 Co O3 . . 92.79(16) ?
    N13 Co O3 . . 170.57(15) ?
    O5 Co O3 7_566 . 90.39(13) ?
    O1 Co O3 . . 83.18(14) ?
    N23 Co O4 . . 168.94(18) ?
    N13 Co O4 . . 94.74(15) ?
    O5 Co O4 7_566 . 87.65(13) ?
    O1 Co O4 . . 85.61(15) ?
    O3 Co O4 . . 76.44(13) ?
    C12 N11 C18 . . 108.2(6) ?
    C12 N11 H11 . . 125.9 ?
    C18 N11 H11 . . 125.9 ?
    C12 N13 C19 . . 105.4(5) ?
    C12 N13 Co . . 123.8(5) ?
    C19 N13 Co . . 130.3(3) ?
    C22 N21 C28 . . 107.9(5) ?
    C22 N21 H21 . . 126.1 ?
    C28 N21 H21 . . 126.1 ?
    C22 N23 C29 . . 104.6(5) ?
    C22 N23 Co . . 123.3(5) ?
    C29 N23 Co . . 132.0(4) ?
    C1 O1 Co . . 131.5(3) ?
    C3 O3 Co . . 105.9(3) ?
    C3 O3 H3A . . 110.0 ?
    Co O3 H3A . . 106.4 ?
    C4 O4 Co . . 112.0(3) ?
    C4 O5 Co . 8_666 130.1(3) ?
    O1 C1 O2 . . 121.9(6) ?
    O1 C1 C2 . . 122.9(5) ?
    O2 C1 C2 . . 115.2(6) ?
    C1 C2 C3 . . 115.2(5) ?
    C1 C2 H2A . . 108.5 ?
    C3 C2 H2A . . 108.5 ?
    C1 C2 H2B . . 108.5 ?
    C3 C2 H2B . . 108.5 ?
    H2A C2 H2B . . 107.5 ?
    O3 C3 C2 . . 106.6(4) ?
    O3 C3 C4 . . 111.5(4) ?
    C2 C3 C4 . . 112.4(4) ?
    O3 C3 H3 . . 108.8 ?
    C2 C3 H3 . . 108.8 ?
    C4 C3 H3 . . 108.8 ?
    O5 C4 O4 . . 126.1(5) ?
    O5 C4 C3 . . 115.8(5) ?
    O4 C4 C3 . . 118.1(4) ?
    N13 C12 N11 . . 112.5(6) ?
    N13 C12 H12 . . 123.8 ?
    N11 C12 H12 . . 123.8 ?
    C19 C14 C15 . . 117.0(6) ?
    C19 C14 H14 . . 121.5 ?
    C15 C14 H14 . . 121.5 ?
    C16 C15 C14 . . 122.4(7) ?
    C16 C15 H15 . . 118.8 ?
    C14 C15 H15 . . 118.8 ?
    C17 C16 C15 . . 121.9(8) ?
    C17 C16 H16 . . 119.0 ?
    C15 C16 H16 . . 119.0 ?
    C16 C17 C18 . . 115.8(7) ?
    C16 C17 H17 . . 122.1 ?
    C18 C17 H17 . . 122.1 ?
    N11 C18 C17 . . 132.3(7) ?
    N11 C18 C19 . . 104.8(6) ?
    C17 C18 C19 . . 122.8(7) ?
    C14 C19 C18 . . 120.1(6) ?
    C14 C19 N13 . . 130.9(5) ?
    C18 C19 N13 . . 109.0(5) ?
    N21 C22 N23 . . 113.8(7) ?
    N21 C22 H22 . . 123.1 ?
    N23 C22 H22 . . 123.1 ?
    C25 C24 C29 . . 118.1(6) ?
    C25 C24 H24 . . 120.9 ?
    C29 C24 H24 . . 120.9 ?
    C24 C25 C26 . . 119.5(8) ?
    C24 C25 H25 . . 120.3 ?
    C26 C25 H25 . . 120.3 ?
    C27 C26 C25 . . 122.8(7) ?
    C27 C26 H26 . . 118.6 ?
    C25 C26 H26 . . 118.6 ?
    C26 C27 C28 . . 117.6(7) ?
    C26 C27 H27 . . 121.2 ?
    C28 C27 H27 . . 121.2 ?
    N21 C28 C27 . . 133.4(6) ?
    N21 C28 C29 . . 104.8(5) ?
    C27 C28 C29 . . 121.9(7) ?
    C24 C29 N23 . . 130.9(5) ?
    C24 C29 C28 . . 120.2(6) ?
    N23 C29 C28 . . 108.9(6) ?
loop_
    _geom_torsion_atom_site_label_1
    _geom_torsion_atom_site_label_2
    _geom_torsion_atom_site_label_3
    _geom_torsion_atom_site_label_4
    _geom_torsion_site_symmetry_1
    _geom_torsion_site_symmetry_2
    _geom_torsion_site_symmetry_3
    _geom_torsion_site_symmetry_4
    _geom_torsion
    _geom_torsion_publ_flag
    N23 Co N13 C12 . . . . 50.3(6) ?
    O5 Co N13 C12 7_566 . . . 145.7(5) ?
    O1 Co N13 C12 . . . . -40.6(5) ?
    O4 Co N13 C12 . . . . -126.5(5) ?
    N23 Co N13 C19 . . . . -138.7(5) ?
    O5 Co N13 C19 7_566 . . . -43.4(5) ?
    O1 Co N13 C19 . . . . 130.3(5) ?
    O4 Co N13 C19 . . . . 44.5(5) ?
    N13 Co N23 C22 . . . . -121.7(5) ?
    O5 Co N23 C22 7_566 . . . 145.1(5) ?
    O1 Co N23 C22 . . . . -28.7(5) ?
    O3 Co N23 C22 . . . . 54.5(5) ?
    O4 Co N23 C22 . . . . 41.4(11) ?
    N13 Co N23 C29 . . . . 64.3(5) ?
    O5 Co N23 C29 7_566 . . . -28.9(5) ?
    O1 Co N23 C29 . . . . 157.3(5) ?
    O3 Co N23 C29 . . . . -119.5(5) ?
    O4 Co N23 C29 . . . . -132.6(8) ?
    N23 Co O1 C1 . . . . 100.5(5) ?
    N13 Co O1 C1 . . . . -163.6(5) ?
    O3 Co O1 C1 . . . . 7.7(5) ?
    O4 Co O1 C1 . . . . -69.1(5) ?
    N23 Co O3 C3 . . . . -143.1(3) ?
    O5 Co O3 C3 7_566 . . . 121.8(3) ?
    O1 Co O3 C3 . . . . -52.8(3) ?
    O4 Co O3 C3 . . . . 34.3(3) ?
    N23 Co O4 C4 . . . . -16.0(10) ?
    N13 Co O4 C4 . . . . 147.1(3) ?
    O5 Co O4 C4 7_566 . . . -120.5(3) ?
    O1 Co O4 C4 . . . . 54.5(3) ?
    O3 Co O4 C4 . . . . -29.5(3) ?
    Co O1 C1 O2 . . . . -168.7(4) ?
    Co O1 C1 C2 . . . . 12.5(8) ?
    O1 C1 C2 C3 . . . . 9.8(8) ?
    O2 C1 C2 C3 . . . . -169.0(5) ?
    Co O3 C3 C2 . . . . 86.6(4) ?
    Co O3 C3 C4 . . . . -36.3(4) ?
    C1 C2 C3 O3 . . . . -63.4(6) ?
    C1 C2 C3 C4 . . . . 58.9(6) ?
    Co O5 C4 O4 8_666 . . . -9.6(7) ?
    Co O5 C4 C3 8_666 . . . 170.8(3) ?
    Co O4 C4 O5 . . . . -162.3(4) ?
    Co O4 C4 C3 . . . . 17.4(5) ?
    O3 C3 C4 O5 . . . . -166.7(4) ?
    C2 C3 C4 O5 . . . . 73.8(6) ?
    O3 C3 C4 O4 . . . . 13.6(6) ?
    C2 C3 C4 O4 . . . . -105.9(5) ?
    C19 N13 C12 N11 . . . . 0.1(8) ?
    Co N13 C12 N11 . . . . 172.9(5) ?
    C18 N11 C12 N13 . . . . -0.1(9) ?
    C19 C14 C15 C16 . . . . -0.9(10) ?
    C14 C15 C16 C17 . . . . 0.7(12) ?
    C15 C16 C17 C18 . . . . -0.8(13) ?
    C12 N11 C18 C17 . . . . -176.7(8) ?
    C12 N11 C18 C19 . . . . 0.1(8) ?
    C16 C17 C18 N11 . . . . 177.6(8) ?
    C16 C17 C18 C19 . . . . 1.2(12) ?
    C15 C14 C19 C18 . . . . 1.3(8) ?
    C15 C14 C19 N13 . . . . -177.0(6) ?
    N11 C18 C19 C14 . . . . -178.7(5) ?
    C17 C18 C19 C14 . . . . -1.5(10) ?
    N11 C18 C19 N13 . . . . 0.0(7) ?
    C17 C18 C19 N13 . . . . 177.2(7) ?
    C12 N13 C19 C14 . . . . 178.5(6) ?
    Co N13 C19 C14 . . . . 6.3(9) ?
    C12 N13 C19 C18 . . . . 0.0(7) ?
    Co N13 C19 C18 . . . . -172.2(4) ?
    C28 N21 C22 N23 . . . . 0.6(8) ?
    C29 N23 C22 N21 . . . . -0.2(8) ?
    Co N23 C22 N21 . . . . -175.6(4) ?
    C29 C24 C25 C26 . . . . -1.1(11) ?
    C24 C25 C26 C27 . . . . 1.6(13) ?
    C25 C26 C27 C28 . . . . -0.7(12) ?
    C22 N21 C28 C27 . . . . 177.6(7) ?
    C22 N21 C28 C29 . . . . -0.8(7) ?
    C26 C27 C28 N21 . . . . -178.9(7) ?
    C26 C27 C28 C29 . . . . -0.7(10) ?
    C25 C24 C29 N23 . . . . 178.7(6) ?
    C25 C24 C29 C28 . . . . -0.2(10) ?
    C22 N23 C29 C24 . . . . -179.3(7) ?
    Co N23 C29 C24 . . . . -4.5(9) ?
    C22 N23 C29 C28 . . . . -0.3(6) ?
    Co N23 C29 C28 . . . . 174.5(4) ?
    N21 C28 C29 C24 . . . . 179.8(6) ?
    C27 C28 C29 C24 . . . . 1.2(9) ?
    N21 C28 C29 N23 . . . . 0.7(6) ?
    C27 C28 C29 N23 . . . . -178.0(6) ?
loop_
    _geom_hbond_atom_site_label_D
    _geom_hbond_atom_site_label_H
    _geom_hbond_atom_site_label_A
    _geom_hbond_site_symmetry_A
    _geom_hbond_distance_DH
    _geom_hbond_distance_HA
    _geom_hbond_distance_DA
    _geom_hbond_angle_DHA
    _geom_hbond_publ_flag
    N11 H11 O3WA . 0.86 2.18 3.00(4) 159 y
    N11 H11 O5WA 4_565 0.86 2.10 2.93(4) 163 y
    N21 H21 O1 3_655 0.86 2.57 3.258(7) 138 y
    N21 H21 O2 3_655 0.86 2.07 2.901(8) 163 y
    O3 H3A O4 7_566 0.92 1.78 2.645(5) 155 y
data_global
_journal_date_recd_electronic     2008-03-09
_journal_date_accepted     2008-03-10
_journal_name_full     'Acta Crystallographica, Section E'
_journal_year     2008
_journal_volume     64
_journal_issue      4
_journal_page_first     m538
_journal_page_last     m539
_journal_paper_category     QM
_journal_coeditor_code     NG2434
_publ_contact_author_name     'Prof. Duan-Jun Xu'
_publ_contact_author_address
;
Department of Chemistry
Zhejiang University
Hangzhou, 310027
P.R.China
;
_publ_contact_author_email     xudj@mail.hz.zj.cn
_publ_section_title
;\
<i>cyclo</i>-Tetra-\m-malato-\k^16^<i>O</i>,<i>O</i>',<i>O</i>'':<i>O</i>'''-\
tetrakis[bis(1<i>H</i>-benzimidazole-k<i>N</i>^3^)cobalt(II)] pentahydrate
;
loop_
    _publ_author_name
    _publ_author_address
    'Jun-Hua Li'
;
Department of Chemistry
Zhejiang University
People's Republic of China
;
    'Jing-Jing Nie'
;
Department of Chemistry
Zhejiang University
People's Republic of China
;
    'Jian-Rong Su'
;
Department of Chemistry
Zhejiang University
People's Republic of China
;
    'Duan-Jun Xu'
;
Department of Chemistry
Zhejiang University
People's Republic of China
;
