# Supplementary material for: cyclo-Tetra-μ-malato-κ16 O,O′,O′′:O′′′-tetra­kis[bis­(1H-benzimidazole-κN 3)cobalt(II)] eicosa­hydrate
Source: Acta Crystallogr Sect E Struct Rep Online. 2008 Mar 14;64(Pt 4):m538–9. doi: 10.1107/S1600536808006715 (PMC2960982; doi:10.1107/S1600536808006715)
Supplement: Supplementary file 2 [file e-64-0m538-Isup2.hkl]

#
# h,k,l, Fc-squared, Fo-squared, sigma(Fo-squared) and status flag
#
data_I
_shelx_title ' su-24 in'
_shelx_refln_list_code          4
_shelx_F_calc_maximum      505.29
_exptl_crystal_F_000      2152.00
_reflns_d_resolution_high  0.8409
 
loop_
 _symmetry_equiv_pos_as_xyz
 'x, y, z'
 '-x+1/2, -y+1/2, z'
 '-y+1/2, x, z'
 'y, -x+1/2, z'
 '-x, -y, -z'
 'x-1/2, y-1/2, -z'
 'y-1/2, -x, -z'
 '-y, x-1/2, -z'
 
_cell_length_a    20.2303
_cell_length_b    20.2303
_cell_length_c    11.6203
_cell_angle_alpha  90.000
_cell_angle_beta   90.000
_cell_angle_gamma  90.000
 
_shelx_F_squared_multiplier     1.000
 
loop_
 _refln_index_h
 _refln_index_k
 _refln_index_l
 _refln_F_squared_calc
 _refln_F_squared_meas
 _refln_F_squared_sigma
 _refln_observed_status
   1   1   0    36346.79    30800.82      8.24 o
   0   2   0       76.01      475.05    242.84 o
   2   2   0    46705.39    48152.54    194.19 o
  -1   3   0     1658.74     2967.33     99.42 o
   1   3   0    22412.84    21306.04    118.32 o
   3   3   0   107609.25   123476.43   1073.24 o
  -2   4   0    45290.68    44540.11    293.00 o
   0   4   0    22738.13    21572.09   1601.36 o
   2   4   0    19971.82    22535.14    313.12 o
   4   4   0     1038.85     1059.21     19.62 o
  -3   5   0     3824.09     4053.84     78.18 o
  -1   5   0    16572.85    12651.82    914.85 o
   1   5   0     8690.46     9104.80    152.08 o
   3   5   0     2881.27     3737.76     68.88 o
   5   5   0    39710.47    41274.15    772.21 o
  -4   6   0    47085.19    51864.56    753.69 o
  -2   6   0     8828.75     9055.54    124.80 o
   0   6   0     3166.28     2512.16     68.02 o
   2   6   0      520.20      651.82     16.75 o
   4   6   0     8467.12     9025.68    307.77 o
   6   6   0      262.53      340.54      9.09 o
  -5   7   0    51284.15    52270.66    893.19 o
  -3   7   0     8475.18     9660.23    145.89 o
  -1   7   0     5445.81     5419.65    205.36 o
   1   7   0     8206.64     8558.37    193.67 o
   3   7   0      822.92      733.13     26.40 o
   5   7   0    27467.71    29000.03    347.88 o
   7   7   0      410.33      506.18     10.26 o
  -6   8   0     8542.66     9056.74     90.68 o
  -4   8   0     9378.21     8784.43    115.14 o
  -2   8   0      904.79     1045.78    219.61 o
   0   8   0     7404.57     7681.72    214.98 o
   2   8   0        6.17        5.68      6.73 o
   4   8   0    13077.82    14415.83    361.20 o
   6   8   0      589.47      914.10     12.08 o
   8   8   0      202.14      183.88     19.95 o
  -7   9   0    25157.65    24404.70    450.61 o
  -5   9   0      230.88      338.86     12.54 o
  -3   9   0      354.35      594.93     20.86 o
  -1   9   0       77.21       56.61     18.07 o
   1   9   0      622.56      635.07     36.35 o
   3   9   0     2969.48     2479.58     50.02 o
   5   9   0      167.04      220.43     16.03 o
   7   9   0     8817.95     7802.57    188.53 o
   9   9   0      204.09      250.66     11.79 o
  -8  10   0     2517.02     2456.98     44.64 o
  -6  10   0     8738.23     9572.52    190.96 o
  -4  10   0      531.74      403.93     10.27 o
  -2  10   0     1579.51     2062.45    154.09 o
   0  10   0     2168.15     2950.38    242.57 o
   2  10   0    15513.80    16082.88    544.24 o
   4  10   0     4391.91     4669.18     58.23 o
   6  10   0     1929.23     1934.87     59.32 o
   8  10   0     1696.71     1890.41     46.09 o
  10  10   0        1.63        6.32     23.42 o
  -9  11   0     5079.75     4629.23    159.07 o
  -7  11   0     3440.58     3053.35     78.55 o
  -5  11   0      200.33      120.37     19.09 o
  -3  11   0     8057.04     8460.73    415.56 o
  -1  11   0       92.37      314.03     27.88 o
   1  11   0     3009.19     2372.54    194.67 o
   3  11   0    10711.44    10100.20    248.57 o
   5  11   0      191.29      224.19     21.08 o
   7  11   0     3073.67     3145.36    106.10 o
   9  11   0     1248.63     1418.54     60.01 o
  11  11   0     4400.80     4293.90    110.25 o
 -10  12   0      221.02      191.33     19.98 o
  -8  12   0     4845.38     4690.26    128.72 o
  -6  12   0      259.97      424.99     21.61 o
  -4  12   0       85.50       66.99      7.05 o
  -2  12   0      705.85      792.65     55.09 o
   0  12   0     2257.81     2108.37    243.21 o
   2  12   0      174.97      205.77     12.07 o
   4  12   0      194.26      137.94     13.62 o
   6  12   0      215.37      204.63     16.52 o
   8  12   0       65.53       79.86     11.84 o
  10  12   0     3035.73     3057.25     65.58 o
  12  12   0        8.51       13.44     14.46 o
 -11  13   0       78.26      116.05     17.99 o
  -9  13   0     1934.77     1823.35     57.35 o
  -7  13   0       21.16       15.62     12.92 o
  -5  13   0     1447.85     1453.48     16.39 o
  -3  13   0       53.62      122.54     24.19 o
  -1  13   0     5107.18     5489.43    277.68 o
   1  13   0     6293.47     6875.38    207.53 o
   3  13   0      942.26     1110.36     25.39 o
   5  13   0     2445.77     2340.49     52.78 o
   7  13   0       76.79      123.62     17.65 o
   9  13   0       83.25      117.81     22.24 o
  11  13   0        7.68       39.65     16.60 o
  13  13   0     1781.34     1725.83     19.46 o
 -12  14   0      503.53      551.55     47.58 o
 -10  14   0      525.80      514.65     25.25 o
  -8  14   0      962.32      914.65     43.53 o
  -6  14   0      413.24      341.65      8.87 o
  -4  14   0     1074.79      915.25     73.39 o
  -2  14   0       94.97       78.63     27.77 o
   0  14   0    14054.93    13590.84    791.21 o
   2  14   0      697.55      803.39     40.86 o
   4  14   0      431.36      312.96     11.64 o
   6  14   0      128.74      128.09     13.95 o
   8  14   0      560.76      540.95     18.90 o
  10  14   0      329.51      273.04     19.90 o
  12  14   0      837.26      728.40     17.30 o
  14  14   0     4491.65     4095.02     85.72 o
 -13  15   0      108.77       94.62     17.50 o
 -11  15   0     4589.56     4411.54    164.20 o
  -9  15   0      193.17      249.10     16.29 o
  -7  15   0     1010.62      771.75     43.34 o
  -5  15   0      351.69      506.18     48.92 o
  -3  15   0      725.61      683.25    142.12 o
  -1  15   0      113.35       69.64     29.43 o
   1  15   0        4.14        0.00     37.28 o
   3  15   0     6394.83     6234.78    265.64 o
   5  15   0       72.74       94.11     22.25 o
   7  15   0     1086.96     1137.36     48.53 o
   9  15   0      651.07      697.84     20.36 o
  11  15   0        1.74       17.41     14.68 o
  13  15   0     2901.12     2864.64    106.53 o
  15  15   0      179.63      178.26     18.07 o
 -14  16   0       84.13       70.98     18.15 o
 -12  16   0     1821.52     1628.61     45.69 o
 -10  16   0     2471.55     2394.86     89.02 o
  -8  16   0     1398.59     1433.60     48.34 o
  -6  16   0      107.57      151.93     70.65 o
  -4  16   0        0.09        0.00     31.79 o
  -2  16   0     2089.05     1848.72    241.46 o
   0  16   0      100.78      104.08     30.80 o
   2  16   0     2878.76     2691.71    223.67 o
   4  16   0     1029.84      928.07     25.54 o
   6  16   0      641.87      634.81     19.71 o
   8  16   0       76.35       85.33     16.77 o
  10  16   0       80.98      130.84     27.10 o
  12  16   0      326.70      335.28     17.60 o
  14  16   0       90.41      127.66     21.90 o
  16  16   0     1597.97     1461.55     81.07 o
 -15  17   0      186.83      186.05     28.71 o
 -13  17   0      104.49      106.77     39.45 o
 -11  17   0      833.65      624.41     20.23 o
  -9  17   0      410.34      391.21     57.14 o
  -7  17   0     1102.74     1135.25     63.05 o
  -5  17   0        8.24       40.79     69.72 o
  -3  17   0     1037.35      999.76     35.28 o
  -1  17   0      610.43      656.06     95.57 o
   1  17   0      227.94      235.09     33.90 o
   3  17   0     1218.53     1340.43     53.18 o
   5  17   0     2021.13     1858.08     86.29 o
   7  17   0      621.77      634.50     24.86 o
   9  17   0       74.69       97.58     16.10 o
  11  17   0     3165.80     2853.34     80.58 o
  13  17   0       21.86       33.17     16.74 o
  15  17   0      172.89      216.73     18.57 o
  17  17   0      178.88      222.45     22.37 o
 -14  18   0      511.43      475.40     55.25 o
 -12  18   0      361.63      346.11     56.47 o
 -10  18   0       24.72       30.36     23.16 o
  -8  18   0     1165.59     1224.46     40.71 o
  -6  18   0       51.68       31.76     88.61 o
  -4  18   0        0.33       47.36     61.31 o
  -2  18   0       23.76        0.00     43.83 o
   0  18   0      559.02      603.02     46.25 o
   2  18   0       40.06       98.77     70.81 o
   4  18   0      205.20      304.06     45.98 o
   6  18   0     1644.27     1497.45    121.65 o
   8  18   0       35.12       50.34     25.59 o
  10  18   0      969.40      833.43     31.90 o
  12  18   0       32.87       58.23     24.28 o
  14  18   0      234.12      250.41     20.95 o
 -13  19   0      784.16      707.96     36.59 o
 -11  19   0       18.67       42.10     38.59 o
  -9  19   0      176.53      245.36     55.92 o
  -7  19   0      102.45      137.95     36.73 o
  -5  19   0     1571.91     1558.01    117.00 o
  -3  19   0       84.12      160.94     49.42 o
  -1  19   0       66.29       62.05     38.15 o
   1  19   0      209.68      125.00     51.85 o
   3  19   0       50.68       87.80     75.11 o
   5  19   0      261.09      354.42     41.11 o
   7  19   0       51.14       87.98     44.14 o
   9  19   0      772.08      662.78     31.00 o
  11  19   0       95.04      112.74     24.30 o
  13  19   0      217.43      268.72     32.98 o
 -12  20   0        0.13       23.46     59.40 o
 -10  20   0      676.83      634.05     39.85 o
  -8  20   0      214.77      232.39     60.07 o
  -6  20   0      584.10      725.90    110.13 o
  -4  20   0     2645.04     2613.57    170.26 o
  -2  20   0      264.24      357.10     72.77 o
   0  20   0       24.06      166.79     86.44 o
   2  20   0       86.15      156.27     53.17 o
   4  20   0      445.34      454.24     53.15 o
   6  20   0        0.46        5.58     24.81 o
   8  20   0     2133.54     1837.67    134.10 o
  10  20   0      311.37      273.57     19.06 o
  12  20   0       78.85       53.71     19.81 o
 -11  21   0       55.89      115.94     39.75 o
  -9  21   0      438.90      547.01    107.81 o
  -7  21   0        3.43        5.38     61.28 o
  -5  21   0      503.20      600.87     61.26 o
  -3  21   0       14.42        0.00     74.58 o
  -1  21   0      453.48      497.29     40.34 o
   1  21   0        5.10       66.71     38.27 o
   3  21   0      109.46      311.34     60.40 o
   5  21   0      226.14      216.13     48.54 o
   7  21   0      258.49      319.38     76.86 o
   9  21   0      807.56      732.39     38.40 o
  11  21   0      206.31      183.75     34.47 o
  -8  22   0      161.81      174.87     43.07 o
  -6  22   0      460.76      443.66     68.82 o
  -4  22   0       75.96      149.26     64.92 o
  -2  22   0      579.98      601.39     54.42 o
   0  22   0        6.52       64.06     51.95 o
   2  22   0        0.08        0.00     50.54 o
   4  22   0        0.22       20.92    119.46 o
   6  22   0       46.02       23.93     44.67 o
   8  22   0        4.41       45.58     52.13 o
  -7  23   0      750.89      803.15     83.88 o
  -5  23   0      173.69      273.27     50.26 o
  -3  23   0        0.53      189.22     69.24 o
  -1  23   0      217.73      287.67     69.35 o
   1  23   0      179.03      134.65     70.23 o
   5  23   0      152.10       79.52     68.48 o
   7  23   0      373.85      323.61     65.34 o
   0  24   0       37.12        0.00     75.17 o
   0   0   1   255319.31   219793.80      6.36 o
   0   1   1      436.33        6.01      4.27 o
   1   1   1     9998.66     6766.84   1029.10 o
  -1   2   1     6919.68     4926.31     62.49 o
   0   2   1     1960.32     2619.34     32.51 o
   1   2   1    10377.40     9050.74    170.96 o
   2   2   1     9014.80     9590.54     47.38 o
  -2   3   1     3373.98     4746.57     51.86 o
  -1   3   1    30961.23    30810.14    295.90 o
   0   3   1     1304.19     1937.34     93.02 o
   1   3   1     7622.88     7404.05     78.26 o
   2   3   1      565.66     1720.33    177.45 o
   3   3   1    64046.45    67409.33    369.01 o
  -3   4   1     1678.52     1112.04      9.17 o
  -2   4   1    40424.42    48321.09    446.58 o
  -1   4   1     4227.45     5039.81    166.78 o
   0   4   1    20553.80    20129.59    193.30 o
   1   4   1     1656.44     1581.82     32.56 o
   2   4   1     6698.53     7549.06     74.54 o
   3   4   1      570.35      957.62    201.71 o
   4   4   1     9767.14     9940.33     68.61 o
  -4   5   1     3280.44     2998.06     27.40 o
  -3   5   1     1080.65     1514.28     18.44 o
  -2   5   1     4463.38     4703.02     48.66 o
  -1   5   1     2844.49     2141.19     38.81 o
   0   5   1      653.77      501.50     54.77 o
   1   5   1     3322.22     3702.15    111.42 o
   2   5   1     8177.21     8687.05     80.78 o
   3   5   1     4654.55     4489.65     31.82 o
   4   5   1      238.40      268.81     15.23 o
   5   5   1    16600.33    16315.81    388.92 o
  -5   6   1      297.74      199.84      9.23 o
  -4   6   1    34980.43    38095.97    312.17 o
  -3   6   1      531.50      388.85     30.62 o
  -2   6   1     9051.16     9231.53    136.54 o
  -1   6   1     1591.08     2325.02     47.06 o
   0   6   1    19712.75    17899.44    262.25 o
   1   6   1      153.47      267.13     11.18 o
   2   6   1      628.16      968.48     17.92 o
   3   6   1      883.82      934.86      8.64 o
   4   6   1     5782.04     6146.33     67.65 o
   5   6   1      225.85      296.21     13.46 o
   6   6   1       29.92       14.63      7.37 o
  -6   7   1     1093.37     1062.96     16.26 o
  -5   7   1    27229.50    29902.13    298.90 o
  -4   7   1     1990.66     1911.11     32.94 o
  -3   7   1     3149.38     3015.69     33.73 o
  -2   7   1      253.21      182.31      6.43 o
  -1   7   1      994.19     1142.81     27.91 o
   0   7   1     3296.42     2762.29     48.65 o
   1   7   1        1.95       27.03      9.64 o
   2   7   1     1138.18     1311.26     23.58 o
   3   7   1     1869.67     1793.19     25.93 o
   4   7   1      120.25      143.72      8.42 o
   5   7   1    16726.83    16075.70    204.96 o
   6   7   1     6548.35     6111.44     78.44 o
   7   7   1     1382.90     1287.92     11.01 o
  -7   8   1       29.50       56.85     11.32 o
  -6   8   1     8728.67     9231.40     82.90 o
  -5   8   1     1009.81     1073.67     14.97 o
  -4   8   1     6409.47     6666.54     66.98 o
  -3   8   1    10178.52    11465.20    175.35 o
  -2   8   1       90.47      107.14      8.90 o
  -1   8   1       38.35       68.01      5.27 o
   0   8   1     1154.99     1407.28     43.42 o
   1   8   1      187.97      261.99     11.20 o
   2   8   1       60.27       49.42     10.71 o
   3   8   1      462.39      449.04      6.67 o
   4   8   1     3756.16     3714.49     60.39 o
   5   8   1      359.04      417.78     16.28 o
   6   8   1       38.60       41.68      7.80 o
   7   8   1     1869.85     2054.96     45.21 o
   8   8   1      112.61       95.67     10.69 o
  -8   9   1      173.02      227.61     11.94 o
  -7   9   1    21159.12    21717.54    203.35 o
  -6   9   1        0.83        5.38     10.81 o
  -5   9   1     1215.29     1577.84     14.17 o
  -4   9   1     5576.15     5058.63     44.43 o
  -3   9   1       32.43       65.51      5.93 o
  -2   9   1      386.07      270.42     13.96 o
  -1   9   1     3303.08     2155.60    251.12 o
   0   9   1      476.06      483.99     18.70 o
   1   9   1      290.12      235.63      8.89 o
   2   9   1      314.21      386.13     12.31 o
   3   9   1       16.53       41.13      8.78 o
   4   9   1     3413.73     3043.35     37.38 o
   5   9   1      818.32      921.08     20.03 o
   6   9   1     1393.31     1385.59     15.94 o
   7   9   1    13867.51    13400.63    152.84 o
   8   9   1       16.18        6.50      7.99 o
   9   9   1      570.66      593.77      8.88 o
  -9  10   1      281.49      234.42      9.63 o
  -8  10   1     3223.30     3041.12     35.71 o
  -7  10   1       14.67       13.44      9.67 o
  -6  10   1    10320.08     9399.02    149.29 o
  -5  10   1      630.02      539.50     11.65 o
  -4  10   1     2543.17     2676.93     39.13 o
  -3  10   1      494.00      489.13      9.07 o
  -2  10   1      105.35      154.77     11.69 o
  -1  10   1     2159.55     2326.46     47.14 o
   0  10   1      118.19      177.71     29.79 o
   1  10   1      891.60     1150.53     29.86 o
   2  10   1     5528.15     5431.38     79.88 o
   3  10   1     1590.63     1774.82     25.01 o
   4  10   1     3084.32     3221.80     37.24 o
   5  10   1      296.28      230.63      9.36 o
   6  10   1     1819.55     1784.04     20.21 o
   7  10   1        0.14       28.62     11.40 o
   8  10   1     4560.62     4569.37     48.41 o
   9  10   1       57.30       80.14     13.12 o
  10  10   1       13.33        7.65      9.26 o
 -10  11   1      888.73      911.81     15.19 o
  -9  11   1     3061.35     2962.23     41.81 o
  -8  11   1      399.42      412.61     10.29 o
  -7  11   1     1754.41     1879.06     36.59 o
  -6  11   1     1406.42     1417.55     21.01 o
  -5  11   1      399.51      296.62      9.54 o
  -4  11   1       40.27       50.51     15.64 o
  -3  11   1    11969.60    11868.37    235.74 o
  -2  11   1     5176.22     5181.99     92.38 o
  -1  11   1      665.78      477.70     14.09 o
   0  11   1      601.43      509.10     12.33 o
   1  11   1     1224.11     1138.86     21.28 o
   2  11   1     2072.90     1961.26     22.32 o
   3  11   1     3934.40     3565.69     42.05 o
   4  11   1       58.71       70.45      8.56 o
   5  11   1     2110.39     2330.37     33.93 o
   6  11   1       55.29      105.91      7.95 o
   7  11   1     2801.70     2573.53     23.00 o
   8  11   1      315.03      291.30     14.17 o
   9  11   1     1447.83     1437.78     38.11 o
  10  11   1      193.16      199.98     10.23 o
  11  11   1     1912.92     1878.78     41.25 o
 -11  12   1       91.30       97.60     10.07 o
 -10  12   1      103.57      162.94     14.50 o
  -9  12   1      116.89      167.71     17.61 o
  -8  12   1     3860.39     3860.66     73.08 o
  -7  12   1      932.62      798.95     14.23 o
  -6  12   1       35.92       85.74     13.02 o
  -5  12   1        2.04       17.79     10.02 o
  -4  12   1     1462.62     1442.95     23.53 o
  -3  12   1        5.43       12.05     19.78 o
  -2  12   1     1223.03     1163.54     28.70 o
  -1  12   1      285.09      314.44     23.27 o
   0  12   1      560.54      551.80     46.35 o
   1  12   1      246.63      244.66     13.85 o
   2  12   1     2095.65     1970.52     40.89 o
   3  12   1     1183.95     1252.69     17.87 o
   4  12   1     1925.93     1724.41     27.88 o
   5  12   1       45.93       47.25      7.10 o
   6  12   1      645.37      520.42      9.25 o
   7  12   1       12.39       27.87     13.72 o
   8  12   1      257.24      259.94      8.90 o
   9  12   1      330.12      379.79     13.82 o
  10  12   1     2465.31     2382.73     48.19 o
  11  12   1      105.04      109.16     10.92 o
  12  12   1        8.77       31.72     13.52 o
 -12  13   1        4.49       38.23     18.95 o
 -11  13   1       30.58       47.00      9.93 o
 -10  13   1      435.55      474.98     14.43 o
  -9  13   1     1725.31     1681.54     31.99 o
  -8  13   1       91.59      103.84     14.68 o
  -7  13   1        6.86       29.16      8.74 o
  -6  13   1     2471.88     2411.44     43.87 o
  -5  13   1      426.46      350.49      8.70 o
  -4  13   1      333.58      324.90     17.67 o
  -3  13   1      174.66      208.93     36.81 o
  -2  13   1        5.37       26.63     18.19 o
  -1  13   1     3857.40     4182.61     74.65 o
   0  13   1        4.63       15.67     25.48 o
   1  13   1     3312.33     2997.64    114.17 o
   2  13   1     5910.75     5918.65     99.80 o
   3  13   1       84.28       69.16      6.72 o
   4  13   1       50.00       71.83     22.17 o
   5  13   1     3696.11     3498.89     81.28 o
   6  13   1       82.58       99.17      9.50 o
   7  13   1       44.34       66.37     10.13 o
   8  13   1      216.44      229.46      9.21 o
   9  13   1       29.24       55.38     10.77 o
  10  13   1      130.17      175.75     20.12 o
  11  13   1        2.43       35.00      9.81 o
  12  13   1        9.55       16.85     10.78 o
  13  13   1      924.50      911.97     21.92 o
 -13  14   1       14.14       39.47     12.87 o
 -12  14   1      960.10      882.37     16.50 o
 -11  14   1        1.06        0.00     11.36 o
 -10  14   1       26.18       65.40     14.48 o
  -9  14   1       80.88      104.28     18.62 o
  -8  14   1     1036.24     1078.82     37.07 o
  -7  14   1      221.29      214.61     15.80 o
  -6  14   1      337.60      436.17     22.45 o
  -5  14   1        1.26        9.95     12.00 o
  -4  14   1      885.41     1073.66     68.93 o
  -3  14   1      953.01      816.70     47.52 o
  -2  14   1     1489.54     1372.12     67.93 o
  -1  14   1       88.60      106.92     21.15 o
   0  14   1    13341.43    12428.14    429.11 o
   1  14   1      181.03      175.25     19.16 o
   2  14   1      656.40      682.01     16.90 o
   3  14   1      164.01      150.72     17.79 o
   4  14   1     1210.80     1282.40     17.45 o
   5  14   1      258.92      271.17     14.25 o
   6  14   1       31.06       59.27     15.58 o
   7  14   1      565.87      552.34     19.31 o
   8  14   1      988.66      952.14     21.44 o
   9  14   1        6.33       32.49     15.16 o
  10  14   1      150.35      170.09     10.09 o
  11  14   1      260.47      237.31     13.84 o
  12  14   1     1261.61     1176.38     22.24 o
  13  14   1       39.94       68.51     21.93 o
  14  14   1     2027.15     1828.71     41.05 o
 -14  15   1       48.56       64.03     20.08 o
 -13  15   1        0.21        0.00     12.11 o
 -12  15   1       63.43       73.89     11.24 o
 -11  15   1     4357.56     4315.81     83.46 o
 -10  15   1       97.46       82.44      9.92 o
  -9  15   1        1.62       17.59     10.42 o
  -8  15   1       12.57       28.99     11.14 o
  -7  15   1      767.58      777.92     27.89 o
  -6  15   1      812.87      751.90     34.18 o
  -5  15   1       56.27       71.61     20.08 o
  -4  15   1     1628.39     1573.75     60.42 o
  -3  15   1      307.61      376.20     32.57 o
  -2  15   1      570.80      635.14     20.55 o
  -1  15   1       64.89      102.90     36.23 o
   0  15   1      120.26      118.27     22.51 o
   1  15   1        9.62       38.25     19.73 o
   2  15   1       67.88       46.29     13.45 o
   3  15   1     2938.18     2809.26     90.40 o
   4  15   1        1.87       10.54      7.84 o
   5  15   1      169.82      157.39     11.46 o
   6  15   1     1702.98     1619.33     36.44 o
   7  15   1     1236.12     1201.76     27.81 o
   8  15   1        0.10       17.70     12.56 o
   9  15   1      209.52      248.81     16.02 o
  10  15   1       30.41       24.72     11.05 o
  11  15   1      134.98      167.09     17.37 o
  12  15   1        9.51       51.66     20.56 o
  13  15   1     1487.57     1449.21     18.80 o
  14  15   1       61.19       79.83     17.11 o
  15  15   1      171.34      177.97     15.97 o
 -15  16   1       96.71      138.27     16.50 o
 -14  16   1       93.25      129.48     12.23 o
 -13  16   1      203.86      202.52     14.74 o
 -12  16   1     1325.33     1221.70     35.28 o
 -11  16   1      254.64      206.46     14.88 o
 -10  16   1     2126.78     1865.81     49.23 o
  -9  16   1       25.80       52.03     16.51 o
  -8  16   1      684.16      679.65     14.40 o
  -7  16   1      762.07      663.03     26.69 o
  -6  16   1      140.06       86.65     12.01 o
  -5  16   1      728.10      656.24     57.61 o
  -4  16   1        0.05       18.31     28.99 o
  -3  16   1      125.38      136.53     22.25 o
  -2  16   1     2598.99     2675.62     92.27 o
  -1  16   1        8.40       80.04     25.76 o
   0  16   1      586.04      717.74     46.31 o
   1  16   1      203.98      230.87     31.96 o
   2  16   1     3397.99     3469.74     91.72 o
   3  16   1      659.74      571.14     37.19 o
   4  16   1      555.60      462.97     24.70 o
   5  16   1       62.86       65.12      7.86 o
   6  16   1       37.26       67.68     11.84 o
   7  16   1        0.60       28.11     10.34 o
   8  16   1       10.95       52.55     11.96 o
   9  16   1      258.49      242.96     19.58 o
  10  16   1        0.03       31.44     10.72 o
  11  16   1      120.91      128.34     14.54 o
  12  16   1      318.22      317.74     14.40 o
  13  16   1      190.38      219.79     17.44 o
  14  16   1       25.43       55.90     13.24 o
  15  16   1      105.00      146.88     15.16 o
  16  16   1      747.74      761.60     20.40 o
 -16  17   1        1.82       47.89     14.10 o
 -15  17   1      134.33      159.18     25.02 o
 -14  17   1      165.56      204.55     29.51 o
 -13  17   1      113.12      130.02     13.51 o
 -12  17   1       57.88       83.70     16.32 o
 -11  17   1      305.76      263.69     21.08 o
 -10  17   1      448.98      403.10     19.39 o
  -9  17   1      308.39      306.88     17.52 o
  -8  17   1        0.21       21.84     11.33 o
  -7  17   1      834.05      854.95     43.67 o
  -6  17   1     1213.65     1136.75     66.02 o
  -5  17   1      149.70       39.12     23.42 o
  -4  17   1        4.25        0.00     30.78 o
  -3  17   1      671.09      589.51     28.91 o
  -2  17   1      689.10      630.46     23.98 o
  -1  17   1      834.01      768.32     66.12 o
   0  17   1      983.17      985.64     32.04 o
   1  17   1       66.39       91.34     26.23 o
   2  17   1        4.23       65.60     37.67 o
   3  17   1      909.69      863.29     52.08 o
   4  17   1      636.67      535.50     38.27 o
   5  17   1     1054.03      980.06     14.84 o
   6  17   1       19.00       26.64     10.18 o
   7  17   1      232.40      233.85     20.31 o
   8  17   1      634.55      596.35     29.56 o
   9  17   1       28.22       28.16     11.39 o
  10  17   1      320.24      347.88     11.48 o
  11  17   1     1825.05     1680.96     35.06 o
  12  17   1       62.56       75.30     12.01 o
  13  17   1        1.34       35.07     12.43 o
  14  17   1      379.89      385.76     15.80 o
  15  17   1       11.46       10.10     17.83 o
  16  17   1        0.56       33.39     21.44 o
 -15  18   1        4.81       20.33     16.33 o
 -14  18   1      230.98      211.57     12.77 o
 -13  18   1       24.89       51.05     19.77 o
 -12  18   1      585.01      504.10     27.42 o
 -11  18   1      108.66       97.73     13.52 o
 -10  18   1        1.37        0.00     15.04 o
  -9  18   1       45.48       47.05     12.32 o
  -8  18   1     1265.90     1230.78     76.58 o
  -7  18   1        6.56       99.26     63.49 o
  -6  18   1       18.71       25.84     25.25 o
  -5  18   1       66.65      123.30     25.40 o
  -4  18   1      214.10      230.02     29.43 o
  -3  18   1       10.96       61.06     25.30 o
  -2  18   1       37.05      119.05     39.34 o
  -1  18   1      407.28      372.12     25.52 o
   0  18   1      785.79      831.13     25.19 o
   1  18   1      864.03      901.78     50.46 o
   2  18   1      192.85      327.16     32.60 o
   3  18   1       57.89       38.10     32.47 o
   4  18   1      292.03      326.79     33.54 o
   5  18   1        4.27        6.87     11.41 o
   6  18   1     1442.19     1389.86     40.80 o
   7  18   1       34.32       31.28     10.03 o
   8  18   1       82.38       87.36     17.05 o
   9  18   1       63.48       90.33     16.21 o
  10  18   1      618.81      551.00     17.90 o
  11  18   1       29.33       54.98     17.07 o
  12  18   1       32.04       68.65     13.16 o
  13  18   1        0.50       31.82     14.36 o
  14  18   1      221.73      209.69     14.02 o
  15  18   1        3.77       24.42     20.72 o
 -14  19   1        1.97       56.93     15.72 o
 -13  19   1      562.90      512.45     26.97 o
 -12  19   1       25.38       56.76     26.82 o
 -11  19   1        0.10       18.79     16.91 o
 -10  19   1       41.80       61.22     24.70 o
  -9  19   1       37.58        2.76     68.12 o
  -8  19   1        9.26        0.00     51.85 o
  -7  19   1      197.94      288.92     33.32 o
  -6  19   1       90.18      226.45     27.26 o
  -5  19   1     1486.83     1716.61     84.67 o
  -4  19   1      203.34      225.64     35.53 o
  -3  19   1      109.43      271.46     36.32 o
  -2  19   1      279.66      327.33     73.56 o
  -1  19   1       49.57      127.46     27.63 o
   0  19   1        8.16        0.00     32.62 o
   1  19   1      300.97      333.10     27.79 o
   2  19   1        6.52       41.17     30.56 o
   3  19   1        2.18      114.75     49.18 o
   4  19   1      294.17      424.67     53.98 o
   5  19   1      269.30      233.33     32.98 o
   6  19   1      404.85      338.04     15.19 o
   7  19   1      189.75      186.57     19.76 o
   8  19   1       88.23      113.19     10.17 o
   9  19   1      362.54      363.13     26.10 o
  10  19   1      237.39      200.59     21.68 o
  11  19   1       46.55       98.86     25.10 o
  12  19   1      258.64      273.59     15.48 o
  13  19   1       96.42       73.80     16.58 o
  14  19   1       31.02       27.85     16.22 o
 -13  20   1        0.15        0.00     82.67 o
 -12  20   1        6.48        0.00     37.36 o
 -11  20   1        1.04       24.89     26.51 o
 -10  20   1      541.44      615.89     27.61 o
  -9  20   1        3.69        4.83     26.43 o
  -8  20   1      120.09      155.22     41.07 o
  -7  20   1        0.91       64.87     69.06 o
  -6  20   1      482.03      435.15     32.67 o
  -5  20   1      115.63      155.63     39.81 o
  -4  20   1     2146.36     2066.14     82.86 o
  -3  20   1       85.85       48.29     32.97 o
  -2  20   1      346.73      420.83     81.61 o
  -1  20   1      140.82      270.32     50.04 o
   0  20   1        0.65       47.92     52.69 o
   1  20   1        4.42       14.90     32.32 o
   2  20   1      132.39      140.87     26.88 o
   3  20   1      483.08      530.25     59.01 o
   4  20   1      536.42      551.73     27.98 o
   5  20   1        1.73        8.22     26.65 o
   6  20   1        3.13       17.13     32.60 o
   7  20   1       66.89       60.48     14.51 o
   8  20   1     1138.76     1095.20     40.51 o
   9  20   1       74.08       75.92     14.84 o
  10  20   1      357.42      298.17     28.51 o
  11  20   1      116.55      116.18     13.33 o
  12  20   1      117.65      121.31     13.57 o
  13  20   1       28.85       48.93     13.46 o
 -11  21   1       19.70       77.26     52.75 o
 -10  21   1       50.42       59.47     28.84 o
  -9  21   1      415.25      510.59     36.36 o
  -8  21   1       14.81        0.00     33.86 o
  -7  21   1        0.42       29.17     43.48 o
  -6  21   1       44.00       48.55     33.14 o
  -5  21   1      656.34      730.10     73.04 o
  -4  21   1       75.01       91.90     33.25 o
  -3  21   1       19.50      132.42     52.07 o
  -2  21   1        4.26      104.43     29.52 o
  -1  21   1      404.18      395.74     29.48 o
   0  21   1       17.50       26.99     41.86 o
   1  21   1        1.49       31.54     27.76 o
   2  21   1        4.56       37.32     42.13 o
   3  21   1      156.65      128.23     27.94 o
   4  21   1       69.97      131.11     28.35 o
   5  21   1      492.47      435.65     43.83 o
   6  21   1        9.06       78.92     69.30 o
   7  21   1      125.99      236.93     31.67 o
   8  21   1        3.94        7.10     43.20 o
   9  21   1      646.98      549.16     40.35 o
  10  21   1       98.23       83.99     26.66 o
  11  21   1      131.18      136.13     31.37 o
  -9  22   1       14.41        0.00     34.04 o
  -8  22   1      149.72      181.85     43.77 o
  -7  22   1       20.49        0.00     36.41 o
  -6  22   1      303.17      300.68     36.20 o
  -5  22   1       27.44        0.00     40.54 o
  -4  22   1       15.59      112.31     34.48 o
  -3  22   1      105.39       53.51     40.22 o
  -2  22   1      532.18      618.40     35.76 o
  -1  22   1        0.29       72.33     43.96 o
   0  22   1        0.75       40.93     41.60 o
   1  22   1      179.82      375.29     38.28 o
   2  22   1        1.56       43.18     59.71 o
   3  22   1        2.91        3.45     32.28 o
   4  22   1       22.38       19.14     50.34 o
   5  22   1        0.56      138.52    100.11 o
   6  22   1       46.00      109.04     45.47 o
   7  22   1       40.54      138.24     49.35 o
   8  22   1        1.84       49.41     39.31 o
   9  22   1      148.39      118.06     37.83 o
  -6  23   1        0.41        0.00     45.31 o
  -5  23   1      104.02      207.30     45.42 o
  -4  23   1       44.47      109.17     49.84 o
  -3  23   1        4.30        4.23     40.62 o
  -2  23   1        2.05        0.00     54.86 o
  -1  23   1      170.90      211.13     44.09 o
   0  23   1        3.26        0.00     44.10 o
   1  23   1      235.21      164.98     44.21 o
   2  23   1        0.00       24.08     56.02 o
   3  23   1       64.87        8.94     43.30 o
   4  23   1       13.45       80.82     69.69 o
   5  23   1      134.98       98.33     39.11 o
   6  23   1        7.73       73.43     32.11 o
   0   0   2    27939.74    36221.11    344.77 o
   0   1   2     1146.65      885.91     13.06 o
   1   1   2     3500.95     2729.84     78.53 o
  -1   2   2    19980.39    22792.81    269.10 o
   0   2   2     4303.99     5620.59     94.90 o
   1   2   2    11326.50    11960.96    131.39 o
   2   2   2     3968.15     4523.44    128.42 o
  -2   3   2     1430.13     1198.03     16.63 o
  -1   3   2     8970.26     9467.75    136.26 o
   0   3   2     8734.03     9177.45    116.58 o
   1   3   2     8513.87     9226.48    177.59 o
   2   3   2    12947.84    14028.60    230.83 o
   3   3   2    21910.90    21961.93    261.60 o
  -3   4   2     3867.27     4644.02     68.52 o
  -2   4   2     5134.09     5606.91    135.34 o
  -1   4   2    35203.14    36517.41    369.14 o
   0   4   2    32582.01    35975.04    405.53 o
   1   4   2    16021.41    16493.36    209.99 o
   2   4   2     2846.94     2576.88     28.49 o
   3   4   2        0.91      578.68    112.57 o
   4   4   2     3551.72     4293.42     38.05 o
  -4   5   2     1520.72     2059.22     30.18 o
  -3   5   2    33591.77    38188.40    320.81 o
  -2   5   2    42160.77    46498.55    261.45 o
  -1   5   2     7934.31     7937.50     79.70 o
   0   5   2     2235.32     1845.89     59.90 o
   1   5   2     2181.60     2086.26     58.49 o
   2   5   2     2225.43     2234.80     27.79 o
   3   5   2     2682.09     3032.05     54.22 o
   4   5   2       68.53       50.57      7.27 o
   5   5   2       18.55       23.62      5.88 o
  -5   6   2        3.02       27.46     12.29 o
  -4   6   2    16092.42    14748.64    201.07 o
  -3   6   2     2115.73     1663.12     24.61 o
  -2   6   2     5191.50     5393.95     58.78 o
  -1   6   2     8109.74     9081.18    109.41 o
   0   6   2       15.85      337.58     92.19 o
   1   6   2     2505.18     2355.20     29.91 o
   2   6   2     1841.12     2174.56     40.98 o
   3   6   2    12420.17    12721.25    139.57 o
   4   6   2     6313.23     6704.82     63.94 o
   5   6   2      138.80      121.36      9.38 o
   6   6   2     1743.30     1661.93     22.46 o
  -6   7   2     2423.07     2126.13     51.30 o
  -5   7   2    27475.81    29892.83    206.09 o
  -4   7   2     6843.51     7869.36     80.09 o
  -3   7   2     6445.52     6683.89     42.70 o
  -2   7   2      312.63      618.46     13.14 o
  -1   7   2     3140.87     3371.43    197.65 o
   0   7   2    11914.93    13389.91    164.77 o
   1   7   2       70.05      226.54      5.81 o
   2   7   2      338.11      388.24     13.10 o
   3   7   2     4890.97     5212.74     34.45 o
   4   7   2        3.52        0.00     12.73 o
   5   7   2    12769.99    13426.19     76.26 o
   6   7   2     3314.45     3885.34     32.68 o
   7   7   2       54.19       88.42      8.45 o
  -7   8   2      729.75      886.69     15.75 o
  -6   8   2     4699.61     4944.64     42.83 o
  -5   8   2     3936.75     3740.68     41.83 o
  -4   8   2    11165.47    12146.97    140.91 o
  -3   8   2    20100.52    19452.19    208.69 o
  -2   8   2     1327.04      820.15     14.27 o
  -1   8   2       82.97      182.71      9.28 o
   0   8   2     1052.67      681.81     11.29 o
   1   8   2     9743.33     9208.19     81.92 o
   2   8   2     1167.97     1373.97     18.80 o
   3   8   2       14.12       53.94      9.53 o
   4   8   2     7872.46     6733.58     80.16 o
   5   8   2      290.28      275.21     10.95 o
   6   8   2        5.84        5.29     10.62 o
   7   8   2     2126.43     1884.90     62.62 o
   8   8   2       28.32       33.30     12.13 o
  -8   9   2        7.50       12.40     14.15 o
  -7   9   2     9660.67     9034.24    117.25 o
  -6   9   2      566.43      840.26     13.96 o
  -5   9   2     3787.46     3707.90     55.61 o
  -4   9   2    11172.00    12054.49    103.22 o
  -3   9   2        7.50       53.09      9.14 o
  -2   9   2        3.48       34.87     12.95 o
  -1   9   2    13887.76    15732.00    219.78 o
   0   9   2     1581.80     1410.65     13.26 o
   1   9   2      942.10      844.26     11.71 o
   2   9   2        3.13       42.14     13.71 o
   3   9   2     1056.05     1125.80     17.92 o
   4   9   2     7836.71     8478.68    106.67 o
   5   9   2       39.41       81.97     11.69 o
   6   9   2      261.92      302.32     12.87 o
   7   9   2    10755.46    10569.01    143.92 o
   8   9   2       45.83       73.00     13.41 o
   9   9   2     1692.68     1798.00     36.02 o
  -9  10   2     2283.02     2347.43     30.41 o
  -8  10   2      733.29      875.30     13.95 o
  -7  10   2       67.28       51.36      9.13 o
  -6  10   2     5372.53     5460.64     63.78 o
  -5  10   2      557.40      705.37     12.52 o
  -4  10   2      701.36      760.05     10.82 o
  -3  10   2       51.44        0.00     10.91 o
  -2  10   2     5751.55     5269.29    109.09 o
  -1  10   2     1859.69     1870.95     31.72 o
   0  10   2       17.93       14.71      6.03 o
   1  10   2        1.42       38.33     14.20 o
   2  10   2     8159.33     7725.57    124.63 o
   3  10   2     4720.49     4166.83     59.21 o
   4  10   2      272.35      277.28     13.57 o
   5  10   2     8143.48     8005.02     74.12 o
   6  10   2     3397.38     3095.67     41.96 o
   7  10   2       31.68       47.46      8.71 o
   8  10   2      994.00     1043.24     38.06 o
   9  10   2      553.27      491.80     11.90 o
  10  10   2      619.64      539.29     16.08 o
 -10  11   2      927.49      834.89     19.62 o
  -9  11   2     1916.63     1830.13     26.07 o
  -8  11   2      854.04      826.19     18.24 o
  -7  11   2        1.45       14.20      7.32 o
  -6  11   2     4503.14     4333.80     72.28 o
  -5  11   2      904.52      774.16     12.99 o
  -4  11   2       57.37      113.62     15.68 o
  -3  11   2     6895.73     6239.82    106.18 o
  -2  11   2     8348.67     8207.00    142.69 o
  -1  11   2     1867.85     2133.00     25.90 o
   0  11   2       14.32       29.44      8.83 o
   1  11   2     3810.66     3489.70     39.63 o
   2  11   2       75.76      106.88     16.29 o
   3  11   2     1501.56     1528.60     28.90 o
   4  11   2      302.10      317.76      9.28 o
   5  11   2      218.55      218.22     16.42 o
   6  11   2       17.33       13.88     11.22 o
   7  11   2      612.98      569.03     13.81 o
   8  11   2     1683.83     1574.09     25.18 o
   9  11   2     2822.75     2950.38     43.54 o
  10  11   2      442.64      516.07     13.68 o
  11  11   2      301.90      331.73      9.49 o
 -11  12   2       66.00       63.87     10.80 o
 -10  12   2     1239.06     1278.55     20.30 o
  -9  12   2      160.52      167.30     11.91 o
  -8  12   2     3126.80     3018.77     22.68 o
  -7  12   2     2717.39     2597.16     34.80 o
  -6  12   2     1050.68     1200.99     20.31 o
  -5  12   2     1281.17     1287.27     21.40 o
  -4  12   2     2732.78     2921.74     36.10 o
  -3  12   2      305.80      402.13     13.59 o
  -2  12   2      809.12      824.90     35.84 o
  -1  12   2     2017.81     2040.03     31.11 o
   0  12   2      135.47      151.37     13.35 o
   1  12   2     1258.32     1375.82     33.00 o
   2  12   2     4375.45     4084.31     70.81 o
   3  12   2     3149.46     3438.16     77.44 o
   4  12   2      710.13      647.78     12.95 o
   5  12   2       48.87      102.19      9.95 o
   6  12   2       11.93       32.55      9.25 o
   7  12   2     2624.03     2603.09     35.23 o
   8  12   2     1214.25     1106.82     19.21 o
   9  12   2     1657.33     1679.61     27.17 o
  10  12   2     1664.48     1595.13     32.25 o
  11  12   2      122.37      117.83     10.37 o
  12  12   2       51.85       59.12     13.36 o
 -12  13   2      677.37      673.15     20.06 o
 -11  13   2       42.30       53.60     11.15 o
 -10  13   2      381.46      430.46     19.57 o
  -9  13   2      966.54     1039.09     25.14 o
  -8  13   2       62.94      108.62      8.55 o
  -7  13   2       12.90       44.07      8.52 o
  -6  13   2     2575.65     2499.95     23.84 o
  -5  13   2       91.84      153.79      8.58 o
  -4  13   2       47.71       42.56     11.05 o
  -3  13   2        0.33       23.23      7.19 o
  -2  13   2      127.69      113.97     10.08 o
  -1  13   2     2926.60     2568.55     44.46 o
   0  13   2      142.67      114.07     14.90 o
   1  13   2     1895.25     1677.46     41.03 o
   2  13   2     8713.06     8145.14    136.94 o
   3  13   2        0.06        7.88     12.84 o
   4  13   2       20.81        0.00     12.07 o
   5  13   2     1279.67     1090.97     19.42 o
   6  13   2      230.65      310.01     10.54 o
   7  13   2       47.65       78.66     12.60 o
   8  13   2     2219.54     2111.70     25.71 o
   9  13   2       24.76        1.61     15.52 o
  10  13   2      488.85      450.58     18.26 o
  11  13   2        5.51       37.63     13.98 o
  12  13   2      355.98      321.76     11.50 o
  13  13   2      505.65      525.95     19.16 o
 -13  14   2      129.10      154.29     13.33 o
 -12  14   2      151.83      184.11     12.72 o
 -11  14   2       16.66       43.25     15.52 o
 -10  14   2      359.16      351.89     13.45 o
  -9  14   2      243.72      253.41     18.45 o
  -8  14   2       25.94       50.46     14.72 o
  -7  14   2      400.77      446.23     13.04 o
  -6  14   2     3729.77     3358.60     51.30 o
  -5  14   2        0.24       16.31     10.75 o
  -4  14   2      473.44      416.31     13.53 o
  -3  14   2     1387.76     1363.56     35.16 o
  -2  14   2      816.09      875.99     25.05 o
  -1  14   2      212.47      235.96     28.48 o
   0  14   2     9506.82     9287.18    174.26 o
   1  14   2      341.22      284.62     36.92 o
   2  14   2      133.66       86.37     10.67 o
   3  14   2      679.09      696.36     14.12 o
   4  14   2     1290.84     1242.39     30.91 o
   5  14   2     1918.32     1690.44     27.90 o
   6  14   2      282.91      316.65      9.84 o
   7  14   2      186.16      188.14     12.80 o
   8  14   2      928.14      874.94     21.85 o
   9  14   2       99.52      107.75     10.26 o
  10  14   2       14.70       36.63     14.01 o
  11  14   2      294.88      336.36     12.09 o
  12  14   2     1013.26      985.37     32.20 o
  13  14   2       72.63       76.24     17.45 o
  14  14   2      556.92      554.00     21.33 o
 -14  15   2       35.61       64.19     13.17 o
 -13  15   2      130.79      149.75     24.17 o
 -12  15   2      167.53      210.63     15.25 o
 -11  15   2      849.84      748.81     27.11 o
 -10  15   2      308.82      318.92     11.55 o
  -9  15   2       89.07      105.81     13.61 o
  -8  15   2      880.79      743.78     27.76 o
  -7  15   2       69.50       96.26     21.09 o
  -6  15   2      909.04      905.15     27.04 o
  -5  15   2      677.35      664.72     21.80 o
  -4  15   2     1299.34     1025.86     91.08 o
  -3  15   2       45.99       42.10     13.11 o
  -2  15   2      690.02      669.47     35.93 o
  -1  15   2      154.23       78.70     24.35 o
   0  15   2      983.77     1009.03     26.92 o
   1  15   2       44.67       95.96     12.44 o
   2  15   2       41.58       55.82     15.30 o
   3  15   2     1092.39     1189.37     31.78 o
   4  15   2      338.82      306.16     25.81 o
   5  15   2       91.92       97.47      9.11 o
   6  15   2     2015.10     1970.95     17.12 o
   7  15   2      415.99      450.32     16.11 o
   8  15   2      100.80      121.12     12.92 o
   9  15   2        5.18       40.55     14.23 o
  10  15   2      110.11      107.33     14.33 o
  11  15   2      354.49      396.22     16.08 o
  12  15   2      152.34      160.13     15.82 o
  13  15   2       99.98      166.51     23.77 o
  14  15   2      124.47      168.06     13.24 o
  15  15   2      150.47      120.06     14.00 o
 -15  16   2       10.94       13.17     13.85 o
 -14  16   2       55.67       80.16     12.23 o
 -13  16   2      231.86      288.88     14.79 o
 -12  16   2      189.49      231.75     13.50 o
 -11  16   2       19.95       32.84     13.05 o
 -10  16   2      245.68      243.04     11.65 o
  -9  16   2      209.95      210.79     14.76 o
  -8  16   2      520.25      477.94     25.05 o
  -7  16   2        1.60        8.72     14.64 o
  -6  16   2       80.96      107.21     10.93 o
  -5  16   2      334.72      401.60     20.61 o
  -4  16   2      157.94      133.42     20.42 o
  -3  16   2      267.46      308.71     23.93 o
  -2  16   2     1495.96     1270.13     34.22 o
  -1  16   2     1053.21      879.05     26.15 o
   0  16   2      261.27      244.35     23.41 o
   1  16   2     1435.90     1353.87     26.89 o
   2  16   2     3271.70     2783.41     71.72 o
   3  16   2      135.08      131.35     13.62 o
   4  16   2      317.57      318.23      8.54 o
   5  16   2      777.65      783.04     14.08 o
   6  16   2       23.33       50.98     12.52 o
   7  16   2        3.45       17.50     15.00 o
   8  16   2       35.88       38.44     15.15 o
   9  16   2      244.55      244.87     13.09 o
  10  16   2      102.89       91.30     11.46 o
  11  16   2       14.46       29.78     12.30 o
  12  16   2      268.05      282.69     14.69 o
  13  16   2      319.88      309.05     20.44 o
  14  16   2       21.01       30.29     14.35 o
  15  16   2       70.50      114.70     15.74 o
  16  16   2      383.00      389.45     18.25 o
 -16  17   2        4.27       26.83     16.73 o
 -15  17   2      129.51      140.77     23.43 o
 -14  17   2       11.34       51.88     15.82 o
 -13  17   2       42.63       28.10     14.67 o
 -12  17   2       19.19       37.76     12.41 o
 -11  17   2      223.21      220.35     28.50 o
 -10  17   2     1033.57      854.06     41.13 o
  -9  17   2      224.99      197.09     11.80 o
  -8  17   2       57.90       51.89      8.95 o
  -7  17   2      681.65      646.23     34.45 o
  -6  17   2      799.71      762.36     39.73 o
  -5  17   2       20.33       12.49     41.36 o
  -4  17   2       11.62      101.24     24.30 o
  -3  17   2     1774.31     1826.82     54.38 o
  -2  17   2      224.58      283.96     24.94 o
  -1  17   2      344.51      365.70     40.77 o
   0  17   2     1861.34     1764.23     61.63 o
   1  17   2       13.59       13.60     24.96 o
   2  17   2        0.19        7.79      8.55 o
   3  17   2      615.62      558.33     64.58 o
   4  17   2      452.42      408.49     20.84 o
   5  17   2      818.81      798.72     32.12 o
   6  17   2       71.86       68.16     12.61 o
   7  17   2       45.95       50.95     12.37 o
   8  17   2     1077.28     1056.98     27.09 o
   9  17   2        1.80       27.09     10.85 o
  10  17   2      178.07      200.72     22.34 o
  11  17   2      467.02      419.22     28.22 o
  12  17   2      150.27      148.86     14.39 o
  13  17   2       78.07      117.33     13.86 o
  14  17   2      159.27      208.67     18.91 o
  15  17   2        0.07        0.40     15.91 o
  16  17   2        1.14       31.21     17.92 o
 -15  18   2      102.66      109.17     15.96 o
 -14  18   2      136.28      160.08     15.97 o
 -13  18   2       14.82       21.20     13.21 o
 -12  18   2      265.59      249.06     12.32 o
 -11  18   2      371.43      350.48     22.43 o
 -10  18   2       83.05       53.81     13.31 o
  -9  18   2      388.85      329.79     16.94 o
  -8  18   2      432.31      413.37     36.86 o
  -7  18   2       46.03       61.65     23.67 o
  -6  18   2       29.01       56.15     41.02 o
  -5  18   2      236.00      272.19     33.88 o
  -4  18   2       99.68      108.01     35.81 o
  -3  18   2        0.33        0.00     28.75 o
  -2  18   2       71.96      123.94     30.80 o
  -1  18   2       81.37       54.72     26.64 o
   0  18   2      693.97      558.74     30.52 o
   1  18   2      674.51      753.11     26.73 o
   2  18   2       97.25      166.05     26.13 o
   3  18   2      919.60      685.05     60.50 o
   4  18   2      149.13      104.00     17.68 o
   5  18   2      249.81      236.12     32.79 o
   6  18   2     1233.94     1167.18     47.73 o
   7  18   2       13.09       24.17     10.67 o
   8  18   2       55.65       82.34     14.83 o
   9  18   2      126.87      162.02     20.15 o
  10  18   2      160.07      143.01     27.80 o
  11  18   2       16.06       25.92     12.93 o
  12  18   2       29.98       70.92     12.48 o
  13  18   2       76.38       96.83     14.87 o
  14  18   2       82.22      117.83     13.50 o
  15  18   2        0.46       73.06     14.99 o
 -14  19   2       34.90       86.34     37.11 o
 -13  19   2      414.84      359.77     27.16 o
 -12  19   2        6.66       40.19     19.24 o
 -11  19   2        2.64       21.28     13.14 o
 -10  19   2      271.10      224.17     14.80 o
  -9  19   2        8.09       25.18     20.29 o
  -8  19   2        0.03       40.31     51.43 o
  -7  19   2      105.48      235.40     35.87 o
  -6  19   2        1.71       31.42     31.45 o
  -5  19   2      661.36      635.51     33.70 o
  -4  19   2       33.28       27.30     26.89 o
  -3  19   2      196.62      102.73     31.70 o
  -2  19   2      929.98      883.14     31.06 o
  -1  19   2      247.75      297.47     27.02 o
   0  19   2        0.09       60.54     26.21 o
   1  19   2      313.76      355.49     49.81 o
   2  19   2       51.24        6.66     35.73 o
   3  19   2        1.61       92.85     30.53 o
   4  19   2     1282.42      825.57    208.26 o
   5  19   2      216.68      202.86     30.48 o
   6  19   2       87.16       72.78     12.13 o
   7  19   2      116.52      132.54     19.17 o
   8  19   2       46.70       65.03     12.97 o
   9  19   2      165.46      176.32     16.29 o
  10  19   2      161.35      204.16     16.29 o
  11  19   2        7.66       28.55     17.08 o
  12  19   2      448.99      471.21     25.08 o
  13  19   2        2.82       41.33     14.89 o
  14  19   2       88.58      118.21     15.33 o
 -12  20   2        0.95      142.67     58.26 o
 -11  20   2       19.89       70.99     41.98 o
 -10  20   2      255.90      289.87     32.99 o
  -9  20   2        4.50       27.59     32.69 o
  -8  20   2        4.89       84.66     47.65 o
  -7  20   2      180.60      224.32     60.17 o
  -6  20   2      103.28      153.61     97.70 o
  -5  20   2       15.24      145.97     47.01 o
  -4  20   2      805.83      841.52     67.91 o
  -3  20   2      348.62      330.26     63.42 o
  -2  20   2       47.83       48.89     32.20 o
  -1  20   2       24.09      119.73     38.18 o
   0  20   2        3.12        0.00     37.14 o
   1  20   2       17.93       32.90     36.64 o
   2  20   2       67.75       70.46     31.88 o
   3  20   2      276.86      368.34     54.31 o
   4  20   2      328.94      304.93     33.01 o
   5  20   2        0.49       12.46     31.17 o
   6  20   2       11.90        6.71      8.40 o
   7  20   2      266.07      227.08     15.13 o
   8  20   2      564.99      537.70     32.67 o
   9  20   2       61.29       92.44     21.30 o
  10  20   2      538.60      506.72     39.38 o
  11  20   2      196.68      187.70     14.10 o
  12  20   2       56.06       67.87     13.57 o
 -11  21   2       45.18      129.06     40.73 o
 -10  21   2       30.48       15.30     35.13 o
  -9  21   2      257.50      302.21     30.18 o
  -8  21   2      112.94      189.95     36.66 o
  -7  21   2        8.17        2.56     33.84 o
  -6  21   2       71.20       69.38     33.97 o
  -5  21   2      286.68      387.80     34.12 o
  -4  21   2      261.59      232.99     49.71 o
  -3  21   2        7.27       41.01     38.71 o
  -2  21   2       21.51        0.00     39.22 o
  -1  21   2      306.55      365.94     40.40 o
   0  21   2      108.21      112.71     28.83 o
   1  21   2       11.75        0.00     28.79 o
   2  21   2      189.19      164.30     68.00 o
   3  21   2      115.62      141.93     34.72 o
   4  21   2        3.72      109.92     68.75 o
   5  21   2      396.88      455.18    147.79 o
   6  21   2      149.96       65.11     50.66 o
   7  21   2       30.44       27.58     48.24 o
   8  21   2       69.34      108.61     49.38 o
   9  21   2      336.31      318.65     36.55 o
  10  21   2      125.98      144.38     19.64 o
  11  21   2        6.61       41.60     20.13 o
  -9  22   2        1.91        0.00     49.47 o
  -8  22   2       73.00      131.87     40.16 o
  -7  22   2       36.20       89.18     48.72 o
  -6  22   2      156.43      186.23     44.84 o
  -5  22   2      191.11      260.22     50.69 o
  -4  22   2       22.83        0.00     54.13 o
  -3  22   2      214.03      218.92     34.97 o
  -2  22   2      368.75      370.72     42.78 o
  -1  22   2       80.34       27.07     47.39 o
   0  22   2        2.67       27.69     60.07 o
   1  22   2      459.26      495.52     37.25 o
   2  22   2        2.24       48.48     59.88 o
   3  22   2       19.72       63.63     39.03 o
   4  22   2       79.50      180.88     64.93 o
   5  22   2        3.84        0.00     34.01 o
   6  22   2       75.99      125.23     41.86 o
   7  22   2      110.47      149.65     34.82 o
   8  22   2       68.43      139.93     34.74 o
   9  22   2      253.20      338.38     83.81 o
  -6  23   2       19.89       76.40     51.10 o
  -5  23   2        4.08        0.00    127.27 o
  -4  23   2      203.86      324.43     44.76 o
  -3  23   2        3.67       22.90     37.79 o
  -2  23   2       49.45      108.47     38.35 o
  -1  23   2       77.64      288.63     54.19 o
   0  23   2        8.49        0.00     37.79 o
   1  23   2      243.92      328.31     37.92 o
   2  23   2        8.21       96.75     74.79 o
   3  23   2       11.70       76.04     84.54 o
   4  23   2      124.14      136.81     37.83 o
   5  23   2      139.46      152.18     39.19 o
   6  23   2        0.40        0.00     38.93 o
   0   0   3     2654.53     2938.63     33.65 o
   0   1   3     1053.86     1347.52     21.29 o
   1   1   3      521.87      726.57     15.90 o
  -1   2   3     1359.37     1260.33     28.59 o
   0   2   3      904.00     1008.76     19.31 o
   1   2   3     5501.69     6066.80    120.68 o
   2   2   3     1654.05     1379.32     18.25 o
  -2   3   3     3861.88     4795.69     65.43 o
  -1   3   3        6.62       28.74     13.86 o
   0   3   3     4340.06     4136.76     74.65 o
   1   3   3     5561.66     5369.19     85.03 o
   2   3   3     6216.13     6802.79    150.48 o
   3   3   3    13239.00    13204.35    191.07 o
  -3   4   3     3720.43     3144.04     44.21 o
  -2   4   3        1.96      143.17     28.95 o
  -1   4   3      465.81      517.69     24.39 o
   0   4   3     3354.92     3555.09     61.59 o
   1   4   3     2686.73     2643.45     46.08 o
   2   4   3      231.54      359.89     13.52 o
   3   4   3     1998.47     2160.24     27.32 o
   4   4   3     1582.30     1374.72     40.72 o
  -4   5   3      284.80      405.86     19.88 o
  -3   5   3     4446.31     3624.62     36.28 o
  -2   5   3    11347.49    11197.37    117.54 o
  -1   5   3     3157.82     3160.21     23.12 o
   0   5   3     5698.35     5967.92    101.81 o
   1   5   3      943.53      873.25     19.83 o
   2   5   3     2213.32     2045.75     19.46 o
   3   5   3      287.88      402.99     14.82 o
   4   5   3    11492.60    12934.83    107.58 o
   5   5   3      195.40      347.87     13.99 o
  -5   6   3     2517.79     2713.84     35.31 o
  -4   6   3       47.93       58.03      8.95 o
  -3   6   3     3252.13     2513.71     28.86 o
  -2   6   3     1239.83     1442.60     21.98 o
  -1   6   3     5965.91     5039.20     66.74 o
   0   6   3     2219.06     1952.39     24.06 o
   1   6   3      255.76      292.58     16.67 o
   2   6   3     2208.97     2533.38     27.58 o
   3   6   3     8729.80     8681.00     85.60 o
   4   6   3    15774.63    15905.66    129.17 o
   5   6   3     1059.06     1014.49     15.81 o
   6   6   3     3679.24     4188.75     55.46 o
  -6   7   3     4083.05     4098.66     52.55 o
  -5   7   3     3753.19     3193.53     41.97 o
  -4   7   3     1004.75     1030.35     21.71 o
  -3   7   3     3910.65     4278.78     54.27 o
  -2   7   3     1758.51     1560.24     16.21 o
  -1   7   3     1112.22     1234.81     14.95 o
   0   7   3      306.91      224.50     13.52 o
   1   7   3     3967.08     4243.96     56.40 o
   2   7   3     7362.49     7367.80     61.10 o
   3   7   3     5275.76     5201.13     58.99 o
   4   7   3     1559.86     1654.05     28.47 o
   5   7   3     3567.13     3478.94     39.86 o
   6   7   3     5523.87     5653.61     37.66 o
   7   7   3      267.35      141.55     10.74 o
  -7   8   3     3547.26     3229.83     22.92 o
  -6   8   3     8238.48     6826.46     23.94 o
  -5   8   3     3813.09     3882.46     30.56 o
  -4   8   3     3471.50     3808.77     39.53 o
  -3   8   3     8465.66     8700.02     72.04 o
  -2   8   3      843.35     1010.13     24.25 o
  -1   8   3      272.15      329.97      9.24 o
   0   8   3      447.46      402.67     11.79 o
   1   8   3    13736.05    13017.72    112.00 o
   2   8   3      338.36      249.41     11.23 o
   3   8   3       91.85       62.40     11.42 o
   4   8   3      202.06      131.38      8.25 o
   5   8   3     1942.69     1812.29     28.84 o
   6   8   3       12.14        5.20     10.40 o
   7   8   3     2709.31     2828.53     21.41 o
   8   8   3       10.94       77.31      8.83 o
  -8   9   3     1361.05     1366.28     20.95 o
  -7   9   3     2207.49     2463.04     41.13 o
  -6   9   3     1791.37     1523.13     22.83 o
  -5   9   3      498.11      650.15     21.32 o
  -4   9   3     2495.16     2153.73     28.22 o
  -3   9   3       16.06       65.07     11.91 o
  -2   9   3      556.33      672.75      7.33 o
  -1   9   3     4651.19     4229.08     45.71 o
   0   9   3       29.64       65.56      6.83 o
   1   9   3     1205.22     1335.85     14.03 o
   2   9   3     3365.57     3483.10     41.66 o
   3   9   3      369.21      310.26     13.23 o
   4   9   3     3971.53     3672.89     34.46 o
   5   9   3      295.05      240.70     11.55 o
   6   9   3       16.82       39.58     12.32 o
   7   9   3     2785.87     2444.80     23.03 o
   8   9   3       29.91       42.03      9.90 o
   9   9   3     1316.53     1366.29     17.84 o
  -9  10   3     5958.03     5777.46    121.71 o
  -8  10   3      366.11      317.78     14.41 o
  -7  10   3     2849.68     2936.90     52.43 o
  -6  10   3       34.97        7.42     13.10 o
  -5  10   3      552.69      511.62      8.94 o
  -4  10   3     1875.22     1642.15     29.48 o
  -3  10   3     1036.87     1038.89     16.96 o
  -2  10   3      125.89       84.58     14.04 o
  -1  10   3    12734.47    13969.70    264.42 o
   0  10   3      814.73      774.72     13.05 o
   1  10   3       79.03       50.54      9.90 o
   2  10   3     4709.67     4412.25     78.10 o
   3  10   3     8880.35     9343.26    105.58 o
   4  10   3     1606.52     1899.90     34.45 o
   5  10   3     6404.00     6683.54     61.92 o
   6  10   3     2418.42     2462.97     27.66 o
   7  10   3      713.63      726.18     16.84 o
   8  10   3       73.34       93.58      9.53 o
   9  10   3     1370.81     1502.05     25.04 o
  10  10   3     1918.05     1875.59     34.53 o
 -10  11   3      276.22      301.27     21.29 o
  -9  11   3        2.73        0.00     14.06 o
  -8  11   3     1783.65     1707.91     24.84 o
  -7  11   3       48.50       95.18     15.76 o
  -6  11   3     4396.93     4359.95     60.18 o
  -5  11   3      578.32      543.80     21.28 o
  -4  11   3        5.77       31.25      6.92 o
  -3  11   3     9175.39     9519.14     80.56 o
  -2  11   3     1327.55     1179.85     24.86 o
  -1  11   3      471.52      589.99     25.64 o
   0  11   3     4060.67     3666.01     53.72 o
   1  11   3     1368.50     1480.98     18.73 o
   2  11   3      204.40      273.92     17.55 o
   3  11   3     3819.48     3844.64    177.87 o
   4  11   3     3134.82     2984.23     61.43 o
   5  11   3      474.35      462.62     11.54 o
   6  11   3       64.21      112.98     15.88 o
   7  11   3      376.17      328.09     11.50 o
   8  11   3     1704.94     1764.59     31.59 o
   9  11   3      784.41      657.53     10.53 o
  10  11   3      456.24      480.59     13.39 o
  11  11   3      180.32      180.33      9.97 o
 -11  12   3      153.78      145.19     15.71 o
 -10  12   3      279.56      327.20     11.96 o
  -9  12   3      383.50      387.45     16.05 o
  -8  12   3      622.08      606.90      9.97 o
  -7  12   3     2333.80     2331.96     19.29 o
  -6  12   3       79.64       41.16     16.63 o
  -5  12   3     4815.55     4940.91     45.86 o
  -4  12   3     2281.33     2085.75     27.56 o
  -3  12   3        6.80       43.90     16.26 o
  -2  12   3        2.43       21.80     11.04 o
  -1  12   3     4927.67     4701.36     80.00 o
   0  12   3     1555.05     1638.05     35.09 o
   1  12   3     3348.16     3354.63     44.49 o
   2  12   3     3956.46     3819.72     54.85 o
   3  12   3     2909.54     2979.88     35.20 o
   4  12   3       15.74       15.61     10.47 o
   5  12   3      183.32      178.62     12.17 o
   6  12   3       51.27       78.31     14.77 o
   7  12   3     3882.73     3876.60     55.13 o
   8  12   3       19.18       15.58     11.52 o
   9  12   3      849.52      849.96     11.96 o
  10  12   3      289.18      342.28     26.62 o
  11  12   3      333.61      294.91     15.66 o
  12  12   3      381.43      318.31     16.56 o
 -12  13   3     1364.83     1356.68     18.34 o
 -11  13   3       43.62       73.47     10.41 o
 -10  13   3      210.71      227.78     12.05 o
  -9  13   3      264.74      248.50     12.68 o
  -8  13   3       29.48       62.16     11.14 o
  -7  13   3      167.60      153.09     13.53 o
  -6  13   3     1626.28     1406.14     28.13 o
  -5  13   3        8.00       43.40     11.31 o
  -4  13   3       20.66       24.20      9.68 o
  -3  13   3        2.12       11.42     10.91 o
  -2  13   3        6.99        0.00      9.62 o
  -1  13   3     5482.05     5378.77     77.77 o
   0  13   3       80.68       58.26      7.59 o
   1  13   3     1088.68      999.18     16.70 o
   2  13   3     8452.56     8175.08    101.26 o
   3  13   3       38.40       43.84      9.64 o
   4  13   3      565.26      513.75      8.93 o
   5  13   3     1047.52     1028.74     22.06 o
   6  13   3        1.55        0.00     11.46 o
   7  13   3        1.03       45.87     12.45 o
   8  13   3     3358.84     3281.34     55.70 o
   9  13   3      147.82      176.23     16.01 o
  10  13   3      741.40      734.92     15.64 o
  11  13   3       76.87      135.97     14.59 o
  12  13   3      244.41      251.48     14.43 o
  13  13   3      605.32      622.10     18.65 o
 -13  14   3      273.89      266.95     20.96 o
 -12  14   3       24.41       35.65     17.92 o
 -11  14   3      429.65      389.57     22.21 o
 -10  14   3      674.94      623.15     18.80 o
  -9  14   3      790.16      777.08     35.18 o
  -8  14   3        2.93       16.17     13.60 o
  -7  14   3      840.12      745.93     26.14 o
  -6  14   3     2687.32     2512.76     37.36 o
  -5  14   3        5.62       26.45     16.60 o
  -4  14   3       10.36       37.45     18.41 o
  -3  14   3     4945.89     4966.71     93.61 o
  -2  14   3      930.33      859.09     23.35 o
  -1  14   3      194.34      257.19     10.30 o
   0  14   3     5516.56     5214.81     58.95 o
   1  14   3      744.31      779.96     17.32 o
   2  14   3       57.95       42.65     12.52 o
   3  14   3      584.15      617.72     23.63 o
   4  14   3      614.59      537.50     18.85 o
   5  14   3     1798.31     1714.58     28.24 o
   6  14   3      497.11      540.51     17.14 o
   7  14   3        3.21       31.23     18.16 o
   8  14   3      218.17      249.56     17.19 o
   9  14   3        3.13       19.90     12.88 o
  10  14   3       17.50       39.02     11.91 o
  11  14   3      502.60      526.52     14.84 o
  12  14   3      446.98      461.89     17.83 o
  13  14   3       18.53       17.88     19.30 o
  14  14   3      467.34      451.08     17.25 o
 -14  15   3       82.74       94.41     15.12 o
 -13  15   3      451.80      437.73     19.46 o
 -12  15   3      352.16      366.34     19.13 o
 -11  15   3       77.81       84.20     15.70 o
 -10  15   3       20.39       35.01     10.34 o
  -9  15   3       75.12      102.38     12.95 o
  -8  15   3     1626.38     1602.43     32.80 o
  -7  15   3      256.49      239.54     16.73 o
  -6  15   3      170.51      169.57     10.46 o
  -5  15   3      158.97      166.81     14.99 o
  -4  15   3     1416.27     1428.63     25.58 o
  -3  15   3        0.00        4.48     15.03 o
  -2  15   3     1638.90     1415.83     38.08 o
  -1  15   3      260.90      259.86     11.12 o
   0  15   3     1325.21     1341.13     52.98 o
   1  15   3       44.28       30.85     10.23 o
   2  15   3       60.43       92.57     10.93 o
   3  15   3      638.46      685.97     20.61 o
   4  15   3     1066.36      961.16     19.40 o
   5  15   3       60.19       36.71     13.68 o
   6  15   3     2903.27     2832.26     51.08 o
   7  15   3       47.10       67.80      9.99 o
   8  15   3      101.58      112.15     11.12 o
   9  15   3        4.41       36.61     14.80 o
  10  15   3      285.08      329.01     13.47 o
  11  15   3      139.34      187.47     15.31 o
  12  15   3       94.43      111.65     18.89 o
  13  15   3       13.91       53.68     15.34 o
  14  15   3      443.80      439.29     16.35 o
  15  15   3        0.17        4.01     15.04 o
 -15  16   3        6.45       29.27     17.57 o
 -14  16   3        0.06       24.43     21.32 o
 -13  16   3      632.27      555.64     21.77 o
 -12  16   3       55.97       58.09     12.86 o
 -11  16   3       54.94       78.67     22.84 o
 -10  16   3        8.15       32.48     12.21 o
  -9  16   3       30.39       45.72     10.61 o
  -8  16   3      227.93      206.50     17.36 o
  -7  16   3       68.78      102.95     13.59 o
  -6  16   3       45.34       50.15      7.58 o
  -5  16   3      376.52      383.94     17.12 o
  -4  16   3      945.64      824.68     32.00 o
  -3  16   3      887.21      717.13     24.98 o
  -2  16   3      384.02      301.47     18.87 o
  -1  16   3     2491.01     2014.51     71.57 o
   0  16   3        1.36        8.20      9.91 o
   1  16   3     1700.72     1541.33     35.77 o
   2  16   3      938.32      692.86     31.38 o
   3  16   3        2.40       49.17     14.64 o
   4  16   3       78.19       94.17     12.04 o
   5  16   3     2230.53     2230.64     50.86 o
   6  16   3      442.90      464.87     26.06 o
   7  16   3       81.24      157.48     19.31 o
   8  16   3      119.63      150.16     27.11 o
   9  16   3       46.66       78.84     12.53 o
  10  16   3        3.18       36.96     13.48 o
  11  16   3       31.47       63.33     16.86 o
  12  16   3      326.13      359.08     16.87 o
  13  16   3      765.43      705.38     19.60 o
  14  16   3       29.53       70.45     17.73 o
  15  16   3      125.59      164.53     15.38 o
  16  16   3      139.31      140.34     19.28 o
 -16  17   3        0.29       52.48     20.61 o
 -15  17   3       41.30       67.48     18.67 o
 -14  17   3      104.64      161.37     15.79 o
 -13  17   3        0.31       19.58     15.14 o
 -12  17   3       32.47       31.39     12.32 o
 -11  17   3      385.49      400.07     17.71 o
 -10  17   3     1144.89      996.29     20.47 o
  -9  17   3      105.90      106.35     11.06 o
  -8  17   3       31.22       45.89     11.41 o
  -7  17   3      168.04      175.22     26.43 o
  -6  17   3     1184.34      970.20     71.08 o
  -5  17   3      229.48      140.81     17.77 o
  -4  17   3      302.11      176.05     41.65 o
  -3  17   3     2652.65     2251.87    108.61 o
  -2  17   3       64.97       60.23     21.48 o
  -1  17   3      203.38      228.98     40.59 o
   0  17   3     1591.58     1462.03     44.68 o
   1  17   3       84.86       94.48     28.06 o
   2  17   3       11.33       12.94     13.25 o
   3  17   3      369.63      349.97     15.92 o
   4  17   3      285.73      243.32     16.32 o
   5  17   3      972.97      842.97     17.43 o
   6  17   3      256.97      276.72     17.59 o
   7  17   3       22.73       32.60     27.60 o
   8  17   3     1274.02     1253.18     35.56 o
   9  17   3       16.17       48.89     11.95 o
  10  17   3       24.69       50.64     19.97 o
  11  17   3      336.56      331.51     19.30 o
  12  17   3      297.60      300.37     18.25 o
  13  17   3      172.33      225.94     19.93 o
  14  17   3      155.81      239.60     15.20 o
  15  17   3        9.59       52.60     15.47 o
  16  17   3        7.30       53.19     18.39 o
 -15  18   3       51.93      118.43     16.44 o
 -14  18   3       63.58       84.29     14.15 o
 -13  18   3       53.22       77.65     13.28 o
 -12  18   3       11.74       32.87     18.46 o
 -11  18   3      281.21      324.57     21.48 o
 -10  18   3      134.93      121.23     13.07 o
  -9  18   3      357.63      328.64     19.22 o
  -8  18   3       84.08      110.78     20.43 o
  -7  18   3        6.64       18.14     25.65 o
  -6  18   3        3.71       49.24     23.66 o
  -5  18   3      435.73      438.23     25.72 o
  -4  18   3       21.59       30.80     20.72 o
  -3  18   3       15.42        0.19     31.22 o
  -2  18   3      219.56      294.19     25.61 o
  -1  18   3      639.28      556.43     26.56 o
   0  18   3      123.71      115.83     11.74 o
   1  18   3      164.37      187.02     17.97 o
   2  18   3       23.77       22.72     20.70 o
   3  18   3     1886.19     1657.08     53.65 o
   4  18   3       36.00       62.95     13.02 o
   5  18   3      440.39      381.11     11.63 o
   6  18   3      385.96      338.01     11.37 o
   7  18   3      133.22      130.05     20.24 o
   8  18   3       84.93      113.92     22.45 o
   9  18   3      436.66      380.52     18.78 o
  10  18   3        0.06       12.60     12.61 o
  11  18   3       13.66       43.17     13.25 o
  12  18   3       93.78      115.59     16.65 o
  13  18   3        5.22       43.27     15.83 o
  14  18   3       26.64       71.60     15.78 o
  15  18   3        0.97       39.81     15.36 o
 -13  19   3      102.73      141.56     45.69 o
 -12  19   3        4.28        9.07     20.74 o
 -11  19   3       25.88       24.31     15.46 o
 -10  19   3      431.38      390.48     39.42 o
  -9  19   3       43.57       54.73     15.24 o
  -8  19   3      131.06      119.79     21.98 o
  -7  19   3       39.16       43.63     24.34 o
  -6  19   3        0.52       35.63     24.00 o
  -5  19   3      267.09      345.00     30.25 o
  -4  19   3       84.19      120.27     25.41 o
  -3  19   3      218.32      229.55     25.42 o
  -2  19   3     1311.49     1307.56     79.19 o
  -1  19   3      407.68      373.17     25.43 o
   0  19   3       51.96       62.74     27.62 o
   1  19   3      236.84      220.21     34.32 o
   2  19   3      189.51      158.36      7.66 o
   3  19   3      341.96      287.80     50.43 o
   4  19   3     1739.30     1527.13    118.72 o
   5  19   3       23.46       46.11     17.86 o
   6  19   3       64.79       78.82     14.06 o
   7  19   3       30.06       45.29     19.32 o
   8  19   3       13.98       89.13     19.75 o
   9  19   3      218.48      187.13     13.37 o
  10  19   3      150.50      121.52     22.53 o
  11  19   3       83.65      112.99     18.26 o
  12  19   3      220.13      259.59     30.61 o
  13  19   3        5.79       17.17     15.94 o
 -12  20   3       35.23       25.00     70.57 o
 -11  20   3       12.44        0.00     29.72 o
 -10  20   3       49.68      110.10     43.45 o
  -9  20   3        3.28       62.53     36.82 o
  -8  20   3       81.60       72.23     36.20 o
  -7  20   3      645.37      652.60     68.49 o
  -6  20   3       28.49       71.48     32.71 o
  -5  20   3      131.53      199.51     39.70 o
  -4  20   3      130.20      178.58     39.42 o
  -3  20   3      665.51      644.77     68.56 o
  -2  20   3       51.97      141.25     60.07 o
  -1  20   3        0.77       40.77     54.06 o
   0  20   3      228.91      203.84     43.61 o
   1  20   3       97.95       73.74     37.41 o
   2  20   3      169.47      208.15     27.68 o
   3  20   3      154.63      127.65     36.36 o
   4  20   3      179.58      191.44     17.44 o
   5  20   3      103.67      135.18     27.65 o
   6  20   3       20.77       15.67      8.51 o
   7  20   3      466.25      421.31     28.67 o
   8  20   3      347.24      277.48     28.03 o
   9  20   3      114.67      136.88     13.37 o
  10  20   3      279.40      310.56     20.47 o
  11  20   3      329.83      340.78     29.63 o
  12  20   3        1.60       26.45     26.37 o
 -10  21   3        5.25       24.11     39.81 o
  -9  21   3       43.07      174.72     42.11 o
  -8  21   3      205.87      185.73     38.82 o
  -7  21   3        2.15       98.97     30.98 o
  -6  21   3       41.25       66.81     30.40 o
  -5  21   3       42.21      175.38     55.66 o
  -4  21   3      452.08      424.64     34.55 o
  -3  21   3        4.33       87.69     73.07 o
  -2  21   3       10.74       29.62     75.41 o
  -1  21   3       38.33       37.61     29.56 o
   0  21   3      291.61      306.29     40.22 o
   1  21   3        6.40        0.00     62.15 o
   2  21   3      341.12      292.09     33.02 o
   3  21   3      265.37      317.30     33.05 o
   4  21   3       10.31        0.00     32.19 o
   5  21   3       28.14       85.71     71.66 o
   6  21   3      462.66      421.55     71.34 o
   7  21   3        6.99       49.60     42.21 o
   8  21   3      111.94       80.63     30.49 o
   9  21   3       26.00       61.27     31.07 o
  10  21   3        0.20        8.13     20.21 o
  -8  22   3       18.85       79.42     40.99 o
  -7  22   3      119.28       91.39     50.84 o
  -6  22   3       35.10       63.23     32.67 o
  -5  22   3      357.26      444.81     92.48 o
  -4  22   3       71.47       59.64     62.12 o
  -3  22   3      380.54      443.76     79.17 o
  -2  22   3       63.62      152.73     36.94 o
  -1  22   3       26.94       28.04     31.05 o
   0  22   3        9.69       24.03     33.47 o
   1  22   3      636.96      608.59     48.94 o
   2  22   3       40.65       71.01     35.36 o
   3  22   3        5.16       40.49     64.18 o
   4  22   3       74.75      111.87     35.38 o
   5  22   3       10.23        9.14     53.12 o
   6  22   3       44.23       29.13     64.91 o
   7  22   3       23.91       24.86     33.70 o
   8  22   3      120.03      204.02     47.00 o
  -4  23   3      286.16      398.40     40.07 o
  -3  23   3        0.00       72.80     38.28 o
  -2  23   3       62.14      124.66     57.85 o
  -1  23   3        0.51        6.13     64.90 o
   0  23   3        0.45      100.92     40.58 o
   1  23   3       58.54      155.45     38.13 o
   2  23   3        4.69        0.00     32.94 o
   3  23   3        0.04       52.29     33.07 o
   4  23   3      251.17      285.85     82.20 o
   0   0   4     7794.89     7569.62    143.53 o
   0   1   4     1829.86     3512.15     65.09 o
   1   1   4      625.27      439.07     14.05 o
  -1   2   4     5648.28     5012.93     81.74 o
   0   2   4     1046.44     1460.39     23.77 o
   1   2   4    20722.00    19852.57    287.29 o
   2   2   4      633.53      838.67     24.22 o
  -2   3   4       47.99       73.39     14.37 o
  -1   3   4      401.63      250.68     11.48 o
   0   3   4    20117.74    22347.10    282.48 o
   1   3   4       74.23       88.49     15.49 o
   2   3   4     3593.96     3676.55     60.28 o
   3   3   4      980.87      819.21     23.61 o
  -3   4   4     2487.46     2848.96     49.19 o
  -2   4   4     3752.75     4024.35     53.43 o
  -1   4   4     3297.42     3356.38     46.60 o
   0   4   4     4539.78     4187.95     55.37 o
   1   4   4     1935.86     2080.04     24.56 o
   2   4   4     4582.95     4553.57     78.10 o
   3   4   4     7667.47     7828.23    102.88 o
   4   4   4      925.17     1100.41     16.77 o
  -4   5   4     1290.15     1613.06     28.17 o
  -3   5   4     3815.60     3899.65     77.73 o
  -2   5   4     6557.49     6516.81     73.33 o
  -1   5   4     9343.52    10269.71    141.59 o
   0   5   4      454.17      460.26      8.76 o
   1   5   4      249.87      241.69     14.32 o
   2   5   4      400.97      458.03     12.52 o
   3   5   4     2402.94     2922.51     29.11 o
   4   5   4    17001.48    17186.16    218.45 o
   5   5   4      681.62      656.83     45.28 o
  -5   6   4     5650.73     5534.90     57.81 o
  -4   6   4     1439.27     1436.19     26.99 o
  -3   6   4    19192.56    20130.97    261.24 o
  -2   6   4      317.86      355.46     24.35 o
  -1   6   4     9688.14     9926.21    132.48 o
   0   6   4     4677.04     4385.18     68.59 o
   1   6   4      311.68      336.46     19.81 o
   2   6   4     1984.98     2055.64     61.24 o
   3   6   4     6709.29     6141.16     78.49 o
   4   6   4     4054.62     3681.90     37.71 o
   5   6   4      227.60      225.38      9.32 o
   6   6   4       51.45       70.35     13.00 o
  -6   7   4     6447.05     6388.84     69.01 o
  -5   7   4     1750.61     1781.79     35.40 o
  -4   7   4       37.38      101.61     11.40 o
  -3   7   4      124.62      161.65     24.22 o
  -2   7   4       67.58      213.03      9.58 o
  -1   7   4       65.59       65.81     12.25 o
   0   7   4      185.76      161.37     13.90 o
   1   7   4       86.32       40.55     10.53 o
   2   7   4     2212.06     1941.25     31.96 o
   3   7   4      798.15      733.62     21.98 o
   4   7   4     3515.25     3641.55     48.50 o
   5   7   4     2021.55     2355.49     23.16 o
   6   7   4     6717.20     6728.04     65.57 o
   7   7   4       34.71       53.55     13.57 o
  -7   8   4     4205.89     4009.62     66.90 o
  -6   8   4     2177.73     2529.17     49.25 o
  -5   8   4     4677.88     4525.63     55.46 o
  -4   8   4     1187.65     1308.01     14.33 o
  -3   8   4     3071.53     2964.04     30.59 o
  -2   8   4     6175.76     5849.98     65.09 o
  -1   8   4     3217.12     3313.08     51.29 o
   0   8   4      311.14      354.46      9.70 o
   1   8   4     9280.44     9535.55    139.67 o
   2   8   4      431.76      492.48     14.89 o
   3   8   4        2.50        4.69     10.56 o
   4   8   4       54.03      122.84     17.74 o
   5   8   4      546.74      599.68     14.26 o
   6   8   4      203.67      214.54     15.38 o
   7   8   4      765.65      863.26     24.57 o
   8   8   4      230.82      258.26     17.86 o
  -8   9   4     1376.72     1441.51     15.78 o
  -7   9   4       71.93       20.82     10.83 o
  -6   9   4        0.08       12.99     15.11 o
  -5   9   4     1311.39     1437.33     18.76 o
  -4   9   4     5157.88     5484.11     68.04 o
  -3   9   4     2570.30     2747.10     23.82 o
  -2   9   4     1647.99     1527.24     20.47 o
  -1   9   4        1.92        0.00     12.84 o
   0   9   4     1114.73     1007.70     14.26 o
   1   9   4      364.75      339.65     14.91 o
   2   9   4     2484.52     2377.75     36.19 o
   3   9   4        0.55        6.36      8.30 o
   4   9   4     2631.95     2594.37     27.64 o
   5   9   4      386.36      358.56     21.70 o
   6   9   4      438.00      427.82     14.41 o
   7   9   4      362.99      348.97     10.26 o
   8   9   4       34.88       70.97     12.46 o
   9   9   4      416.66      444.08     13.85 o
  -9  10   4     4465.91     4469.44     49.31 o
  -8  10   4       36.33       22.74     20.93 o
  -7  10   4      291.36      230.37     16.01 o
  -6  10   4      697.66      679.59     13.86 o
  -5  10   4      794.45     1032.37     14.48 o
  -4  10   4       85.11      142.57     17.68 o
  -3  10   4     3383.85     3242.16     47.45 o
  -2  10   4      309.17      252.87     15.16 o
  -1  10   4     7910.68     7129.35     88.97 o
   0  10   4     3038.36     3068.70     22.31 o
   1  10   4        0.33       22.69     12.75 o
   2  10   4       66.71       71.01     14.99 o
   3  10   4     6478.36     6345.26    103.06 o
   4  10   4     2781.68     2541.86     43.02 o
   5  10   4     6883.45     6919.61     86.30 o
   6  10   4       31.11       49.79     11.13 o
   7  10   4      151.59      137.36     17.77 o
   8  10   4      121.34      180.39     14.38 o
   9  10   4      397.45      341.20     13.67 o
  10  10   4      353.54      281.61     30.41 o
 -10  11   4      270.76      240.95     12.07 o
  -9  11   4        4.33       18.56     11.52 o
  -8  11   4      299.61      354.88     19.45 o
  -7  11   4        5.45       15.57     11.79 o
  -6  11   4     3195.76     3136.14     47.43 o
  -5  11   4      450.32      394.81     14.51 o
  -4  11   4        1.73       40.94      8.04 o
  -3  11   4      217.37      238.76     10.31 o
  -2  11   4        4.75       32.95      9.79 o
  -1  11   4        0.08       19.43     15.96 o
   0  11   4     8834.02     9558.73    164.13 o
   1  11   4       11.91       60.40      8.08 o
   2  11   4      158.60      177.65     17.82 o
   3  11   4     1291.09     1290.43     37.80 o
   4  11   4     4166.25     4070.83     85.95 o
   5  11   4       85.55       90.33     10.65 o
   6  11   4      201.65      167.30     13.12 o
   7  11   4       84.17       60.67     12.38 o
   8  11   4     2046.39     1998.29     41.12 o
   9  11   4       84.42      163.47     15.21 o
  10  11   4      479.64      549.36     13.51 o
  11  11   4      168.80      234.94     21.62 o
 -11  12   4      853.88      914.60     24.55 o
 -10  12   4        2.30        5.46     18.76 o
  -9  12   4      432.36      411.18     19.96 o
  -8  12   4       31.34       52.19     11.83 o
  -7  12   4     1531.11     1401.30     21.67 o
  -6  12   4      246.17      303.02     21.19 o
  -5  12   4     2189.54     2159.92     28.03 o
  -4  12   4      433.52      391.70     15.25 o
  -3  12   4     1326.27     1573.28     32.86 o
  -2  12   4      475.71      502.81      9.03 o
  -1  12   4     3196.79     2980.59     54.68 o
   0  12   4      510.47      518.42     12.46 o
   1  12   4      212.45      269.54     11.75 o
   2  12   4        1.30        8.77      9.10 o
   3  12   4     1406.68     1451.69     27.37 o
   4  12   4        3.37       19.95     11.89 o
   5  12   4      107.86       83.72     10.63 o
   6  12   4       29.15       33.38     19.09 o
   7  12   4     3623.58     3522.90     52.58 o
   8  12   4        2.62       37.79     20.74 o
   9  12   4       57.84       50.16     17.25 o
  10  12   4      210.92      248.05     17.22 o
  11  12   4      143.62      141.50     19.08 o
  12  12   4       52.77       67.16     12.87 o
 -12  13   4     1597.83     1573.14     24.61 o
 -11  13   4      164.21      172.13     15.89 o
 -10  13   4     1145.92     1013.05     33.03 o
  -9  13   4       10.10       44.10     17.04 o
  -8  13   4       32.16       24.73     21.99 o
  -7  13   4      103.47      106.98     10.58 o
  -6  13   4      559.27      659.80     20.64 o
  -5  13   4      257.72      238.23     18.85 o
  -4  13   4      475.96      423.73     18.92 o
  -3  13   4       60.17       56.21      9.26 o
  -2  13   4     1170.52     1175.50     18.60 o
  -1  13   4      505.31      424.45     20.40 o
   0  13   4      106.12      112.84     12.66 o
   1  13   4     1020.19     1053.56     20.17 o
   2  13   4     6617.76     6414.27     90.59 o
   3  13   4       38.97       35.74      9.69 o
   4  13   4     1038.00      938.65     22.98 o
   5  13   4      593.22      557.23     14.63 o
   6  13   4      290.27      315.39     13.06 o
   7  13   4      114.62      106.60     11.88 o
   8  13   4     1681.72     1837.59     33.75 o
   9  13   4        0.24        7.50     12.92 o
  10  13   4      876.86      766.65     18.59 o
  11  13   4       14.67       16.78     18.80 o
  12  13   4       80.81       80.55     16.96 o
  13  13   4      116.65      174.71     15.23 o
 -13  14   4       66.14       94.24     14.65 o
 -12  14   4      346.41      324.47     15.28 o
 -11  14   4     1320.40     1415.11     31.61 o
 -10  14   4        1.38       47.40     25.80 o
  -9  14   4      364.25      421.80     17.80 o
  -8  14   4        7.50       39.38     20.82 o
  -7  14   4      590.00      658.07     14.91 o
  -6  14   4      343.58      257.01     17.13 o
  -5  14   4       23.03       18.85     13.71 o
  -4  14   4      141.62      112.40     10.71 o
  -3  14   4     8699.85     8676.80    161.43 o
  -2  14   4        4.85        6.57      9.71 o
  -1  14   4       28.39       50.21      7.54 o
   0  14   4      426.32      504.85     13.71 o
   1  14   4      454.92      373.76     12.50 o
   2  14   4       72.92       85.68     10.53 o
   3  14   4     1121.39     1176.21     21.63 o
   4  14   4       12.55       30.96     14.67 o
   5  14   4      675.16      634.19     21.96 o
   6  14   4        9.63       26.02     14.29 o
   7  14   4      141.64      151.87     20.26 o
   8  14   4      116.42      133.19     15.95 o
   9  14   4       39.72       84.89     17.94 o
  10  14   4       39.62       63.78     17.38 o
  11  14   4     2815.39     2777.07     56.88 o
  12  14   4        0.55        0.00     21.23 o
  13  14   4       51.36       70.50     13.55 o
  14  14   4      102.24      118.20     17.53 o
 -14  15   4      348.81      385.81     21.12 o
 -13  15   4       46.32       63.09     13.62 o
 -12  15   4       58.50       79.44     12.03 o
 -11  15   4       42.38       65.80     16.42 o
 -10  15   4        8.64       45.19     15.16 o
  -9  15   4      104.60      150.53     15.19 o
  -8  15   4     1166.19     1072.91     34.31 o
  -7  15   4      248.79      285.68     22.89 o
  -6  15   4        7.18       10.47     18.80 o
  -5  15   4       48.23       88.85     15.48 o
  -4  15   4      352.10      392.82     13.76 o
  -3  15   4       27.41       70.89     11.45 o
  -2  15   4      804.45      807.46     15.07 o
  -1  15   4      551.20      534.41     21.11 o
   0  15   4     1920.50     1836.66     34.70 o
   1  15   4      411.65      345.62     15.69 o
   2  15   4       36.72       57.68     12.04 o
   3  15   4      744.24      679.11     21.88 o
   4  15   4      171.34      188.09     13.41 o
   5  15   4       86.00       83.38     19.84 o
   6  15   4     1574.62     1503.20     28.87 o
   7  15   4       33.14       77.13     17.72 o
   8  15   4       20.59       11.63     16.20 o
   9  15   4       97.54      171.40     21.49 o
  10  15   4     1579.22     1460.00     30.93 o
  11  15   4       17.21       26.75     13.46 o
  12  15   4      207.81      196.06     24.91 o
  13  15   4        3.49       27.54     15.32 o
  14  15   4      182.00      166.06     16.09 o
  15  15   4        9.49       35.50     23.90 o
 -15  16   4       37.24       95.56     21.11 o
 -14  16   4        9.75       10.04     15.30 o
 -13  16   4      804.30      818.31     31.41 o
 -12  16   4       32.04       71.27     17.94 o
 -11  16   4      185.99      209.32     19.55 o
 -10  16   4       29.26       44.77     11.77 o
  -9  16   4      188.22      228.88     21.72 o
  -8  16   4      136.09      100.14     20.17 o
  -7  16   4      280.90      286.15     12.30 o
  -6  16   4      203.35      215.67     21.04 o
  -5  16   4     1208.68     1131.18     33.81 o
  -4  16   4      202.07      139.24     10.38 o
  -3  16   4       56.64       55.76     18.13 o
  -2  16   4       73.28       66.71     15.15 o
  -1  16   4     3113.54     3075.21     70.10 o
   0  16   4       31.39       74.02     20.94 o
   1  16   4     2830.90     2632.61     59.69 o
   2  16   4      598.52      560.13     22.23 o
   3  16   4      167.52      179.39     15.86 o
   4  16   4        0.73       36.30     17.16 o
   5  16   4     1464.29     1501.61     30.34 o
   6  16   4      567.91      492.05     27.32 o
   7  16   4       44.11       54.76     21.54 o
   8  16   4      139.34      159.14     12.85 o
   9  16   4       22.30       36.22     15.83 o
  10  16   4       61.37       67.24     20.71 o
  11  16   4       26.18       66.21     15.12 o
  12  16   4       15.10       16.59     16.71 o
  13  16   4      756.31      626.25     22.67 o
  14  16   4       37.57       57.93     22.69 o
  15  16   4      168.55      161.25     19.16 o
  16  16   4        6.55       22.05     28.37 o
 -15  17   4        0.65       50.13     17.71 o
 -14  17   4      138.67      133.85     15.96 o
 -13  17   4        1.06       40.00     14.86 o
 -12  17   4        0.21       21.53     19.45 o
 -11  17   4       66.88       89.71     12.13 o
 -10  17   4     1146.83     1091.41     28.06 o
  -9  17   4        6.59       10.66     10.73 o
  -8  17   4      379.90      320.03     19.10 o
  -7  17   4       15.58       29.62      8.97 o
  -6  17   4     1044.85      986.54     38.40 o
  -5  17   4       17.05        7.85     13.25 o
  -4  17   4      761.88      618.08     31.67 o
  -3  17   4      315.68      292.50     20.00 o
  -2  17   4      104.58       87.40     15.37 o
  -1  17   4       48.02       55.96     10.92 o
   0  17   4     2374.71     2095.53     62.28 o
   1  17   4       14.18       19.44     13.92 o
   2  17   4       53.40       81.77     13.59 o
   3  17   4      258.46      247.22     23.29 o
   4  17   4      164.55      177.64      9.87 o
   5  17   4      694.92      586.22     32.51 o
   6  17   4      106.00      122.23     12.36 o
   7  17   4       18.56       48.47     22.26 o
   8  17   4     1281.67     1257.57     25.87 o
   9  17   4       66.11       91.29     13.62 o
  10  17   4      196.12      217.13     18.80 o
  11  17   4      105.22      127.00     17.10 o
  12  17   4      310.10      311.89     14.35 o
  13  17   4       45.61       60.73     19.11 o
  14  17   4      484.06      510.45     24.13 o
  15  17   4       56.37       72.19     24.80 o
 -14  18   4        4.14       30.11     34.05 o
 -13  18   4        6.51       44.06     21.95 o
 -12  18   4        3.41        7.83     16.55 o
 -11  18   4      262.71      242.72     13.17 o
 -10  18   4        5.29       29.56     11.91 o
  -9  18   4      219.50      195.65     24.58 o
  -8  18   4      106.82      103.58     12.47 o
  -7  18   4       71.34       58.85     23.17 o
  -6  18   4      127.45      125.95     22.38 o
  -5  18   4      835.46      677.98     75.35 o
  -4  18   4       14.42       50.95     24.25 o
  -3  18   4      157.07       94.67     23.54 o
  -2  18   4       15.28       33.09     18.86 o
  -1  18   4      198.61      156.51     29.36 o
   0  18   4      112.42      112.47     10.38 o
   1  18   4        0.01       14.61     10.66 o
   2  18   4        9.83       42.78     18.94 o
   3  18   4     1482.35     1297.46     66.73 o
   4  18   4        4.75       22.75     20.12 o
   5  18   4      129.80      143.42     27.85 o
   6  18   4       11.99       18.11     25.86 o
   7  18   4       76.80      120.37     17.22 o
   8  18   4      155.24      154.86     13.34 o
   9  18   4      814.57      760.35     32.53 o
  10  18   4      123.46      158.46     15.43 o
  11  18   4       72.38       45.93     15.36 o
  12  18   4       25.97       61.84     16.83 o
  13  18   4       96.31      139.12     19.10 o
  14  18   4        1.18       29.55     22.43 o
 -13  19   4        0.15       51.44     28.71 o
 -12  19   4        0.59       49.46     25.74 o
 -11  19   4       59.58       79.05     24.13 o
 -10  19   4      240.75      229.07     19.88 o
  -9  19   4      110.56       94.61     22.07 o
  -8  19   4      476.10      450.40     30.07 o
  -7  19   4       78.22       79.32     14.70 o
  -6  19   4       10.62       38.04     23.48 o
  -5  19   4       19.20       20.41     14.67 o
  -4  19   4      145.06      121.83     28.71 o
  -3  19   4       13.67        2.05     13.94 o
  -2  19   4     1160.87      974.32    113.61 o
  -1  19   4       62.55       58.76     27.17 o
   0  19   4      120.90      143.51     22.56 o
   1  19   4       84.72       85.96     23.80 o
   2  19   4      448.28      391.64     38.73 o
   3  19   4      127.82       81.94     11.45 o
   4  19   4      917.10      775.04     35.15 o
   5  19   4        0.13       29.86      9.77 o
   6  19   4      190.61      195.49     26.40 o
   7  19   4       41.86       75.23     17.56 o
   8  19   4       63.06      106.89     22.75 o
   9  19   4      156.18      161.94     13.57 o
  10  19   4      235.61      214.98     20.18 o
  11  19   4       86.50       87.63     20.14 o
  12  19   4       97.92       99.86     16.13 o
  13  19   4        2.89        6.48     15.82 o
 -11  20   4       33.36       33.29     36.18 o
 -10  20   4       14.65       45.00     32.68 o
  -9  20   4       20.75      142.60     40.11 o
  -8  20   4      143.45      130.70     37.85 o
  -7  20   4     1019.17      968.17     47.93 o
  -6  20   4       35.51       52.19     40.24 o
  -5  20   4       31.57       68.64     70.95 o
  -4  20   4        1.44       45.32     32.23 o
  -3  20   4      513.60      437.32     31.57 o
  -2  20   4       19.57      137.77     29.85 o
  -1  20   4       46.98       37.54     21.00 o
   0  20   4      128.81      123.64     25.96 o
   1  20   4       87.22      100.08     22.08 o
   2  20   4      237.85      225.64     19.53 o
   3  20   4      172.06      164.98     21.38 o
   4  20   4        2.01        0.00     40.79 o
   5  20   4      339.64      283.78     23.97 o
   6  20   4       41.12       60.13     15.90 o
   7  20   4      470.53      414.75     27.05 o
   8  20   4       70.98       79.69     11.63 o
   9  20   4       85.08      113.23     20.25 o
  10  20   4       14.56       57.04     17.36 o
  11  20   4      281.68      280.79     15.10 o
  -9  21   4        8.38       18.69     49.31 o
  -8  21   4      257.55      365.28     59.49 o
  -7  21   4        0.14       18.64     36.37 o
  -6  21   4       12.61       24.82     31.39 o
  -5  21   4       24.69       39.03     48.11 o
  -4  21   4      329.66      333.41     34.68 o
  -3  21   4       88.40       53.07     39.96 o
  -2  21   4        0.05        0.00     57.94 o
  -1  21   4        6.48        0.00     30.61 o
   0  21   4      233.07      283.63     55.20 o
   1  21   4        1.07       54.98     27.94 o
   2  21   4      255.92      283.06     28.21 o
   3  21   4       68.33       90.39     29.54 o
   4  21   4       42.51       21.67     29.09 o
   5  21   4        1.02       29.47     29.35 o
   6  21   4      693.45      719.86     35.25 o
   7  21   4        0.07       40.91     44.77 o
   8  21   4       75.02       88.91     21.99 o
   9  21   4       16.92       59.03     19.03 o
  -6  22   4        3.39       23.06     33.22 o
  -5  22   4      496.76      494.89     46.39 o
  -4  22   4       95.76      125.44     38.13 o
  -3  22   4      320.33      402.36     50.08 o
  -2  22   4        7.98       50.23     36.91 o
  -1  22   4       17.45      134.54     46.05 o
   0  22   4        0.00        0.00     40.86 o
   1  22   4      322.35      347.41     33.07 o
   2  22   4        1.56        9.69     32.51 o
   3  22   4       11.74       33.03     37.09 o
   4  22   4       43.09        0.00     32.22 o
   5  22   4        0.15       61.11     31.43 o
   6  22   4        1.85      108.64     50.42 o
  -1  23   4        1.92       20.51     37.47 o
   0  23   4        0.14        0.00     46.12 o
   1  23   4        1.21       47.37     33.51 o
   0   0   5      463.26      594.96     36.81 o
   0   1   5     2932.76     2663.55     34.58 o
   1   1   5     3662.19     2989.25     41.26 o
  -1   2   5      630.93      669.09     33.90 o
   0   2   5      130.45      155.68     21.15 o
   1   2   5     8070.64     8802.82    158.06 o
   2   2   5     1236.76     1656.13     43.61 o
  -2   3   5     1308.37     1515.01     41.05 o
  -1   3   5     5052.61     5669.39     79.99 o
   0   3   5    17733.38    17081.87    363.55 o
   1   3   5      228.83      327.53     12.48 o
   2   3   5       52.31       73.80     13.65 o
   3   3   5       27.36      148.16     12.09 o
  -3   4   5     5581.13     5817.92    103.64 o
  -2   4   5     1111.97     1332.95     17.13 o
  -1   4   5      486.54      493.75     14.33 o
   0   4   5     2176.39     2387.66     24.66 o
   1   4   5     3469.01     3448.10     43.71 o
   2   4   5      434.29      356.44     13.15 o
   3   4   5    11876.29    12447.50    197.25 o
   4   4   5       38.51      110.81     20.39 o
  -4   5   5      783.98      749.91     18.80 o
  -3   5   5     1387.86     1771.54     45.72 o
  -2   5   5     9100.85     9404.99    154.35 o
  -1   5   5     3352.00     2810.22     37.95 o
   0   5   5     1463.55     1542.77     25.11 o
   1   5   5      712.92      844.46     11.73 o
   2   5   5      711.13      689.79     18.30 o
   3   5   5      831.44      738.33     21.82 o
   4   5   5    10175.01    10023.51    161.98 o
   5   5   5      497.34      509.13     16.41 o
  -5   6   5      212.23      216.45     10.20 o
  -4   6   5     1642.14     1610.66     22.49 o
  -3   6   5     5250.27     4646.47     60.66 o
  -2   6   5      544.14      553.75     19.11 o
  -1   6   5    12600.86    11886.98    114.01 o
   0   6   5      680.74     1031.22     25.83 o
   1   6   5     2127.63     1943.84     33.89 o
   2   6   5     5262.53     5442.07     88.86 o
   3   6   5     2729.05     2693.43     55.99 o
   4   6   5      470.50      508.25     24.67 o
   5   6   5      274.08      338.35     11.09 o
   6   6   5       50.20      100.51     16.54 o
  -6   7   5     6567.30     6033.16     81.36 o
  -5   7   5      735.50      880.74     20.17 o
  -4   7   5       59.65       53.88      9.83 o
  -3   7   5      565.65      647.28     18.41 o
  -2   7   5     5001.10     5379.45     48.73 o
  -1   7   5      182.64      162.95     10.94 o
   0   7   5      333.75      373.72     11.20 o
   1   7   5     1645.55     1977.07     30.38 o
   2   7   5     5774.25     5631.03     81.03 o
   3   7   5      214.05      215.33     23.33 o
   4   7   5      770.51      674.72     31.89 o
   5   7   5        5.18       10.61     11.88 o
   6   7   5     7072.28     7434.07     87.83 o
   7   7   5      803.02      713.65     12.72 o
  -7   8   5     1749.53     1754.93     39.63 o
  -6   8   5      744.07      941.24     11.36 o
  -5   8   5     1207.59     1244.00     23.47 o
  -4   8   5       29.20       68.56     15.62 o
  -3   8   5     1292.71     1327.72     44.12 o
  -2   8   5      190.59      201.49     16.77 o
  -1   8   5       83.93       99.46     12.99 o
   0   8   5        0.00       21.93     12.93 o
   1   8   5    10584.27     9853.22    168.20 o
   2   8   5       68.07      114.91     16.43 o
   3   8   5      637.06      615.46     18.90 o
   4   8   5      336.48      225.02     10.95 o
   5   8   5      485.09      405.40     15.74 o
   6   8   5      322.86      280.48     15.11 o
   7   8   5     1054.20      972.89     17.74 o
   8   8   5       70.03       99.30     13.36 o
  -8   9   5     3639.75     3646.08     67.25 o
  -7   9   5      205.76      133.19     17.66 o
  -6   9   5        6.07       38.06     15.72 o
  -5   9   5     1955.09     1663.61     32.14 o
  -4   9   5     7047.95     6940.16    128.85 o
  -3   9   5      742.82      693.03     25.83 o
  -2   9   5      753.69      753.40     25.05 o
  -1   9   5     1556.96     1678.58     39.46 o
   0   9   5     1361.27     1569.90     24.32 o
   1   9   5      388.28      452.72     15.82 o
   2   9   5     4063.80     3981.80     61.53 o
   3   9   5        0.58       15.60     10.90 o
   4   9   5      885.80      814.17     15.90 o
   5   9   5      602.41      624.59     12.30 o
   6   9   5     1098.00     1061.35     23.47 o
   7   9   5       62.75       89.11     14.86 o
   8   9   5     1013.93      954.98     33.31 o
   9   9   5      521.34      433.86     20.49 o
  -9  10   5     3669.44     3639.07     76.81 o
  -8  10   5        8.16       21.23     13.16 o
  -7  10   5       65.21       97.56     22.47 o
  -6  10   5      187.49      182.54     21.95 o
  -5  10   5       96.74      170.77     21.51 o
  -4  10   5      294.67      290.52     10.22 o
  -3  10   5     1246.50     1075.18     22.68 o
  -2  10   5      124.96      169.86     11.63 o
  -1  10   5     4040.61     4415.86     72.67 o
   0  10   5      653.10      556.41     22.56 o
   1  10   5       92.33      112.03     12.18 o
   2  10   5       87.45      105.64     10.78 o
   3  10   5     1383.20     1217.62     28.85 o
   4  10   5      626.90      630.18     19.38 o
   5  10   5     7364.77     6930.42    104.73 o
   6  10   5       36.47        8.87     11.19 o
   7  10   5       15.08       38.32     12.81 o
   8  10   5       30.49       47.54     18.08 o
   9  10   5      963.99     1021.01     29.32 o
  10  10   5      129.64      100.68     13.87 o
 -10  11   5      459.57      415.53     22.34 o
  -9  11   5        0.51        7.10     14.06 o
  -8  11   5        7.29        6.39     13.95 o
  -7  11   5      132.77      153.60     11.52 o
  -6  11   5     2719.30     2829.30     37.56 o
  -5  11   5        7.29        0.00     14.27 o
  -4  11   5      243.45      242.51     15.14 o
  -3  11   5      528.86      483.24     16.10 o
  -2  11   5      806.35      652.76     14.57 o
  -1  11   5      718.30      686.56     25.97 o
   0  11   5     2211.11     2097.38     40.82 o
   1  11   5      370.79      356.67     18.43 o
   2  11   5       66.81      102.36     17.48 o
   3  11   5      166.61      173.94     17.31 o
   4  11   5     1426.06     1674.99     24.96 o
   5  11   5       18.18       28.56     14.43 o
   6  11   5       52.12       14.50     18.84 o
   7  11   5        0.83       15.53     12.88 o
   8  11   5      928.60      946.90     25.77 o
   9  11   5        5.76        1.54     14.86 o
  10  11   5       44.07       20.59     14.62 o
  11  11   5        2.26       37.81     22.00 o
 -11  12   5      875.00      861.57     15.87 o
 -10  12   5        0.12       23.64     16.60 o
  -9  12   5      163.95      139.74     19.85 o
  -8  12   5      558.15      517.73     19.33 o
  -7  12   5      779.85      829.01     20.77 o
  -6  12   5      570.45      518.39     15.87 o
  -5  12   5     1058.92     1128.05     33.01 o
  -4  12   5       47.81       83.69     16.11 o
  -3  12   5      414.91      365.67     16.06 o
  -2  12   5      552.30      588.08     20.89 o
  -1  12   5     1798.44     1695.85     30.00 o
   0  12   5       21.15       16.15     10.68 o
   1  12   5       23.49       44.72     12.30 o
   2  12   5      117.09       90.78     14.39 o
   3  12   5      477.02      493.64     24.09 o
   4  12   5      493.99      522.99     11.61 o
   5  12   5      857.14      849.44     19.79 o
   6  12   5       45.43       87.07     22.22 o
   7  12   5     3439.88     3591.16     80.23 o
   8  12   5      268.72      319.89     22.97 o
   9  12   5      556.54      485.44     15.43 o
  10  12   5       18.93        0.00     15.03 o
  11  12   5      165.95      183.66     14.88 o
  12  12   5       50.33       65.25     20.65 o
 -12  13   5     1740.91     1742.91     33.01 o
 -11  13   5      211.46      168.52     26.34 o
 -10  13   5      968.78      948.56     29.12 o
  -9  13   5       63.24       88.42     17.78 o
  -8  13   5      204.34      187.46     17.56 o
  -7  13   5        7.77       15.44     12.55 o
  -6  13   5      746.52      635.73     16.80 o
  -5  13   5      275.31      293.58     22.89 o
  -4  13   5      583.43      675.82     26.95 o
  -3  13   5       79.63       88.94     15.26 o
  -2  13   5      934.34      922.98     22.57 o
  -1  13   5       45.08       57.12     11.61 o
   0  13   5      171.86      241.28     15.27 o
   1  13   5      780.71      724.51     32.45 o
   2  13   5     3310.70     3139.35     40.46 o
   3  13   5        0.41       21.17     11.57 o
   4  13   5      109.44      127.85     22.29 o
   5  13   5      144.95      171.14     11.53 o
   6  13   5      680.22      662.81     26.85 o
   7  13   5        0.51       12.26     18.20 o
   8  13   5      611.21      578.47     22.10 o
   9  13   5      141.27      164.99     20.46 o
  10  13   5        0.30       43.47     23.47 o
  11  13   5        0.02        0.00     15.52 o
  12  13   5       49.37       95.15     16.73 o
  13  13   5        0.12       48.17     17.46 o
 -13  14   5        1.49       13.16     23.82 o
 -12  14   5      130.77      155.35     17.33 o
 -11  14   5      825.77      803.70     32.09 o
 -10  14   5      127.92      157.38     18.30 o
  -9  14   5      498.54      552.18     24.25 o
  -8  14   5       24.01        8.28     17.44 o
  -7  14   5       42.07       77.03     16.04 o
  -6  14   5        4.67       24.00     10.42 o
  -5  14   5       61.15       84.17     10.02 o
  -4  14   5      137.35      158.22     18.95 o
  -3  14   5     3601.90     3655.42     86.51 o
  -2  14   5       27.13       82.24     18.04 o
  -1  14   5       37.28       61.16     16.57 o
   0  14   5     1152.63     1071.31     37.44 o
   1  14   5       60.95      117.40     10.70 o
   2  14   5      149.53      206.94     24.62 o
   3  14   5      530.26      580.87     17.12 o
   4  14   5       92.86       98.14     11.89 o
   5  14   5     1212.22     1171.71     22.69 o
   6  14   5      129.70      127.68     12.99 o
   7  14   5       77.43       58.06     13.14 o
   8  14   5       79.44       97.31     17.68 o
   9  14   5       81.93      118.04     32.01 o
  10  14   5        0.66        0.00     15.95 o
  11  14   5     2936.46     2964.88     63.94 o
  12  14   5      122.34      131.69     17.37 o
  13  14   5        3.36       46.25     18.40 o
  14  14   5        3.14       39.81     25.09 o
 -14  15   5      516.34      460.43     21.57 o
 -13  15   5        0.94       35.98     16.60 o
 -12  15   5      121.51       74.74     16.04 o
 -11  15   5      156.83      172.34     14.81 o
 -10  15   5      300.54      311.73     17.54 o
  -9  15   5       15.81       20.82     13.19 o
  -8  15   5      917.84      986.75     17.54 o
  -7  15   5       61.03       37.77     23.08 o
  -6  15   5        0.47       11.13     12.01 o
  -5  15   5      342.28      285.27     10.43 o
  -4  15   5       50.39       82.55     14.81 o
  -3  15   5      149.94      150.06     10.79 o
  -2  15   5      154.79      147.10     14.75 o
  -1  15   5      385.51      368.41     25.68 o
   0  15   5      871.14     1023.33     12.82 o
   1  15   5       11.30       23.84     12.39 o
   2  15   5      231.17      271.96     12.95 o
   3  15   5        5.41       17.94     17.65 o
   4  15   5      435.01      448.93     16.36 o
   5  15   5      320.80      341.72     17.17 o
   6  15   5     1031.12      893.12     32.97 o
   7  15   5        0.30       46.85     13.86 o
   8  15   5        1.28       15.29     21.33 o
   9  15   5       20.13       69.26     16.17 o
  10  15   5     2161.17     2176.48     52.55 o
  11  15   5       23.92        4.35     15.88 o
  12  15   5      133.09      138.07     17.85 o
  13  15   5        3.17       19.24     20.61 o
  14  15   5       30.13       37.73     18.62 o
  15  15   5        0.43       56.81     15.31 o
 -15  16   5       52.14       46.11     24.95 o
 -14  16   5        9.88       45.89     20.29 o
 -13  16   5      759.99      712.86     30.60 o
 -12  16   5        1.39        0.00     14.13 o
 -11  16   5       18.22       58.86     21.18 o
 -10  16   5       22.90        5.70     13.89 o
  -9  16   5      473.29      510.85     25.25 o
  -8  16   5      413.89      375.76     22.90 o
  -7  16   5      252.80      248.61     16.36 o
  -6  16   5       64.04       78.90     16.31 o
  -5  16   5      444.07      451.82     19.10 o
  -4  16   5        0.29       36.54     26.77 o
  -3  16   5        7.18       16.79     14.65 o
  -2  16   5      246.88      219.69     14.97 o
  -1  16   5      404.33      416.43     15.54 o
   0  16   5       14.15       40.46     16.26 o
   1  16   5     1575.33     1394.31     42.86 o
   2  16   5       15.13       25.74     10.37 o
   3  16   5        0.02       47.25      9.76 o
   4  16   5       29.34       45.51     18.02 o
   5  16   5      627.17      630.64     19.10 o
   6  16   5        0.92       54.46     22.36 o
   7  16   5        0.03       46.32     15.75 o
   8  16   5       19.85       64.25     13.76 o
   9  16   5       33.78       72.67     17.84 o
  10  16   5        0.27       45.66     16.02 o
  11  16   5       19.68       44.66     18.66 o
  12  16   5        4.18        0.00     17.52 o
  13  16   5      582.00      566.45     18.30 o
  14  16   5       18.94       79.61     22.67 o
  15  16   5       86.00      117.30     17.10 o
 -14  17   5       55.58       67.72     35.88 o
 -13  17   5        0.34       46.85     19.71 o
 -12  17   5       23.18       48.47     13.45 o
 -11  17   5        0.22       30.67     14.59 o
 -10  17   5      815.75      814.59     29.44 o
  -9  17   5        0.22        0.00     16.76 o
  -8  17   5      212.67      201.15     15.82 o
  -7  17   5      121.13      155.75     13.74 o
  -6  17   5     1003.13     1027.28     16.84 o
  -5  17   5       88.21       84.56     20.64 o
  -4  17   5      857.56      893.02     59.29 o
  -3  17   5       40.92       28.21     16.98 o
  -2  17   5       26.01       45.01      8.77 o
  -1  17   5       80.02       60.45      8.00 o
   0  17   5      429.82      424.77      9.92 o
   1  17   5        7.52       32.57     13.01 o
   2  17   5      140.90      168.07     25.22 o
   3  17   5       90.60       75.01     25.45 o
   4  17   5       34.04       66.42     14.18 o
   5  17   5       38.96       49.58     10.78 o
   6  17   5       77.62       83.87     18.00 o
   7  17   5       45.50       57.01     22.07 o
   8  17   5      718.46      775.14     22.10 o
   9  17   5        2.22        0.00     18.67 o
  10  17   5      334.77      320.84     21.32 o
  11  17   5        0.07       33.59     21.39 o
  12  17   5      143.63      158.16     16.03 o
  13  17   5        0.00       49.03     19.68 o
  14  17   5      423.73      485.37     24.69 o
 -13  18   5        2.35       14.10     23.01 o
 -12  18   5       26.03       45.87     13.98 o
 -11  18   5      269.88      270.96     25.91 o
 -10  18   5        9.72       23.59     21.22 o
  -9  18   5      223.50      205.29     14.75 o
  -8  18   5       20.20       23.70     20.31 o
  -7  18   5        1.68       12.35     10.77 o
  -6  18   5      100.61       79.18     29.78 o
  -5  18   5     1207.22     1042.83     60.59 o
  -4  18   5       27.59       53.90     14.79 o
  -3  18   5       62.99       63.69     17.84 o
  -2  18   5        0.51       11.16     24.18 o
  -1  18   5      217.09      162.40     20.40 o
   0  18   5       34.69       24.86     17.00 o
   1  18   5      219.55      187.68     17.91 o
   2  18   5      209.58      152.72     22.01 o
   3  18   5      570.56      556.25     21.37 o
   4  18   5        3.69       26.12     13.06 o
   5  18   5       23.79       35.26     13.42 o
   6  18   5       53.00       76.56     12.88 o
   7  18   5       27.32       57.24     21.97 o
   8  18   5       46.85       74.46     14.87 o
   9  18   5      745.04      642.42     34.01 o
  10  18   5       66.92       96.48     18.07 o
  11  18   5      167.06      127.59     17.26 o
  12  18   5        1.43       29.75     16.89 o
  13  18   5       63.85      114.93     29.24 o
 -11  19   5       16.02        0.00     17.96 o
 -10  19   5      118.90       95.90     16.21 o
  -9  19   5       25.51       55.56     13.57 o
  -8  19   5      362.20      334.29     28.60 o
  -7  19   5        1.41       12.00     19.84 o
  -6  19   5       30.14       63.24     16.61 o
  -5  19   5      136.88      101.11     31.42 o
  -4  19   5       27.91       33.73     21.95 o
  -3  19   5        0.09       30.86     20.08 o
  -2  19   5      684.88      658.63     47.94 o
  -1  19   5       84.61      105.95     14.42 o
   0  19   5      238.38      216.34     23.30 o
   1  19   5       10.51       31.62     11.90 o
   2  19   5      218.43      219.71     25.55 o
   3  19   5        4.02        0.00     12.64 o
   4  19   5      247.17      236.12     18.90 o
   5  19   5       17.12       43.38     23.26 o
   6  19   5      110.54      125.48     13.82 o
   7  19   5       38.67       59.26     25.00 o
   8  19   5       51.65       82.77     13.70 o
   9  19   5       12.85       39.30     15.29 o
  10  19   5      139.00      159.80     17.20 o
  11  19   5        6.92       17.39     18.52 o
 -10  20   5       11.15       48.64     29.13 o
  -9  20   5       31.62       35.64     51.61 o
  -8  20   5      103.12      139.14     33.52 o
  -7  20   5     1050.54      920.27     83.47 o
  -6  20   5        0.00       26.58     19.62 o
  -5  20   5       22.87       25.05     34.50 o
  -4  20   5       22.05       44.80     60.37 o
  -3  20   5      177.07      217.41     37.36 o
  -2  20   5        0.04        2.84     35.67 o
  -1  20   5      345.87      283.94     31.49 o
   0  20   5       23.66        0.00     16.84 o
   1  20   5      113.91      106.77     26.87 o
   2  20   5       49.04       61.13     16.28 o
   3  20   5       24.46       38.68     17.74 o
   4  20   5        5.06       12.95     15.55 o
   5  20   5       91.54      120.88     27.93 o
   6  20   5       11.94       11.75     29.93 o
   7  20   5      458.83      409.43     20.20 o
   8  20   5        5.77       32.81     23.72 o
   9  20   5        1.94       11.97     16.91 o
  10  20   5       22.46       47.06     15.80 o
  -7  21   5       22.41       46.81     49.12 o
  -6  21   5       46.08      134.94    100.45 o
  -5  21   5        1.72       36.96     33.87 o
  -4  21   5      232.46      278.27     33.29 o
  -3  21   5       54.54      131.42     40.97 o
  -2  21   5        1.54       54.66     53.94 o
  -1  21   5        1.76        0.00     39.98 o
   0  21   5       68.59      107.25     76.22 o
   1  21   5       39.92       13.25     30.68 o
   2  21   5      432.46      465.35     31.95 o
   3  21   5        6.88       59.67     55.16 o
   4  21   5       11.79       68.76     38.75 o
   5  21   5        0.93       54.12     32.38 o
   6  21   5      542.88      561.18     37.76 o
   7  21   5        1.88       17.68     34.65 o
  -4  22   5       34.12       47.11     40.35 o
  -3  22   5      266.35      248.47     35.01 o
  -2  22   5        3.08        7.32     50.72 o
  -1  22   5       58.49       81.16     50.61 o
   0  22   5        0.21       36.21     39.76 o
   1  22   5      357.89      410.90     31.93 o
   2  22   5       16.58       63.07     67.05 o
   3  22   5        4.84        0.00     30.91 o
   4  22   5        5.82       27.37     46.48 o
   0   0   6      549.88      466.02     78.30 o
   0   1   6      508.01      485.28     13.36 o
   1   1   6      379.68      503.25     27.36 o
  -1   2   6      318.05      320.01     25.67 o
   0   2   6      311.43      353.38     19.60 o
   1   2   6     6752.00     6229.76    145.09 o
   2   2   6        4.47       28.15     15.56 o
  -2   3   6        8.89       40.55     15.37 o
  -1   3   6     5750.84     5981.64    122.44 o
   0   3   6    13544.87    12914.88    312.61 o
   1   3   6      973.85     1092.91     56.30 o
   2   3   6        0.00       47.97     21.23 o
   3   3   6      715.24      554.30     12.07 o
  -3   4   6     1804.65     1663.56     50.73 o
  -2   4   6     2971.40     2999.48     61.43 o
  -1   4   6      100.67      131.96     14.90 o
   0   4   6     1720.34     1774.97     37.45 o
   1   4   6      878.21      704.36     13.52 o
   2   4   6      327.20      391.12     20.37 o
   3   4   6     7952.60     7993.43    164.70 o
   4   4   6      355.15      407.07     22.40 o
  -4   5   6      765.95      814.60     33.07 o
  -3   5   6       82.17      233.09     28.61 o
  -2   5   6     3893.67     3265.50     71.65 o
  -1   5   6        1.65       26.24     12.13 o
   0   5   6      789.05      792.42     34.91 o
   1   5   6     7853.72     7552.94    191.62 o
   2   5   6     1044.60      912.09     27.59 o
   3   5   6      440.14      445.08     23.25 o
   4   5   6     9065.27     9178.20    306.84 o
   5   5   6      687.12      649.97     35.76 o
  -5   6   6       89.35      120.61     20.88 o
  -4   6   6     1004.91     1009.09     14.22 o
  -3   6   6     1954.18     1997.43     55.76 o
  -2   6   6      335.31      256.09     32.17 o
  -1   6   6     5533.72     5671.63    148.38 o
   0   6   6       56.09      161.41     27.97 o
   1   6   6     1200.87     1425.33     28.54 o
   2   6   6      522.02      533.85     20.13 o
   3   6   6      368.98      331.41     21.69 o
   4   6   6      865.20      768.87     22.66 o
   5   6   6      491.77      491.14     28.63 o
   6   6   6      142.22      155.28     17.60 o
  -6   7   6     3656.97     3584.76     80.64 o
  -5   7   6     1211.19     1206.09     27.31 o
  -4   7   6       18.97        0.00     14.27 o
  -3   7   6        5.47       13.23     15.19 o
  -2   7   6     3531.23     3314.55     54.51 o
  -1   7   6     3871.99     4083.62    120.75 o
   0   7   6      311.80      296.49     26.58 o
   1   7   6      120.59      293.29     44.56 o
   2   7   6     7024.12     6265.50    140.99 o
   3   7   6      627.78      639.79     27.93 o
   4   7   6       25.70       77.34     15.07 o
   5   7   6     1174.00     1121.72     29.82 o
   6   7   6     6916.09     6459.82     86.34 o
   7   7   6        0.72       18.81     14.20 o
  -7   8   6      832.64      879.34     28.15 o
  -6   8   6      228.33      231.42     18.20 o
  -5   8   6      657.64      537.48     16.97 o
  -4   8   6      668.38      718.10     17.00 o
  -3   8   6      691.72      578.83     29.13 o
  -2   8   6     2497.61     2403.84     44.12 o
  -1   8   6      877.53      807.28     28.29 o
   0   8   6     1116.35     1243.75     32.76 o
   1   8   6     3661.17     3684.88     73.85 o
   2   8   6      800.17      786.07     29.69 o
   3   8   6     2268.51     2303.82     42.21 o
   4   8   6     2399.14     2264.11     48.08 o
   5   8   6      684.64      695.52     17.67 o
   6   8   6      657.83      645.88     16.25 o
   7   8   6     1274.56     1408.72     38.22 o
   8   8   6       35.10       48.58     23.33 o
  -8   9   6      935.18      937.04     16.50 o
  -7   9   6      385.18      445.96     16.91 o
  -6   9   6       82.76       50.49     12.04 o
  -5   9   6      294.64      391.13     13.09 o
  -4   9   6     5893.08     5780.27    100.23 o
  -3   9   6       88.60      168.91     13.52 o
  -2   9   6      295.40      421.93     18.05 o
  -1   9   6     2139.66     1808.09     23.42 o
   0   9   6        1.00       74.08     24.21 o
   1   9   6      199.37      175.98     22.05 o
   2   9   6     2171.02     1956.00     32.25 o
   3   9   6      404.88      355.95     14.36 o
   4   9   6     1262.44     1127.28     21.36 o
   5   9   6      341.87      311.72     15.89 o
   6   9   6      650.83      582.54     27.40 o
   7   9   6      163.88      220.81     20.35 o
   8   9   6     1129.87     1066.03     21.33 o
   9   9   6       44.73       90.55     24.34 o
  -9  10   6     1892.68     1717.36     36.83 o
  -8  10   6        5.98        0.00     21.74 o
  -7  10   6      674.24      724.53     17.73 o
  -6  10   6       90.26      158.36     22.21 o
  -5  10   6      117.45      182.89     13.69 o
  -4  10   6      828.44      806.97     29.87 o
  -3  10   6      918.29     1032.62     28.14 o
  -2  10   6      252.24      323.59     12.59 o
  -1  10   6     2892.02     2515.31     45.59 o
   0  10   6       15.84        3.55     12.71 o
   1  10   6        2.35       16.60     14.74 o
   2  10   6      668.37      634.10     21.39 o
   3  10   6      659.54      748.23     15.97 o
   4  10   6      928.55      779.20     24.50 o
   5  10   6     5569.99     5659.76     89.06 o
   6  10   6      163.35      169.02     14.58 o
   7  10   6      604.78      636.25     16.97 o
   8  10   6       54.21       51.58     18.73 o
   9  10   6      688.75      656.56     37.88 o
  10  10   6        0.34        7.16     14.27 o
 -10  11   6      270.08      269.35     22.12 o
  -9  11   6       33.13       51.93     25.64 o
  -8  11   6        2.28       34.83     15.33 o
  -7  11   6      337.79      304.61     14.35 o
  -6  11   6     1282.37     1338.43     43.39 o
  -5  11   6       10.08       39.17     18.85 o
  -4  11   6     1184.01     1151.15     32.75 o
  -3  11   6      846.03      979.95     31.91 o
  -2  11   6      591.02      569.38     18.73 o
  -1  11   6       39.76       71.89     23.86 o
   0  11   6     1895.45     1858.28     59.94 o
   1  11   6      793.42      826.77     30.78 o
   2  11   6       87.89       62.15     13.60 o
   3  11   6     2228.22     2086.94     44.22 o
   4  11   6     1546.10     1291.20     28.83 o
   5  11   6      271.05      264.44     20.58 o
   6  11   6       85.85       98.56     19.45 o
   7  11   6       12.72       31.38     18.53 o
   8  11   6       32.07       46.16     13.55 o
   9  11   6       29.59       53.16     14.18 o
  10  11   6       30.95       43.29     17.52 o
  11  11   6       25.26       35.59     31.71 o
 -11  12   6     1235.46     1130.56     22.97 o
 -10  12   6      138.85      170.79     23.69 o
  -9  12   6      372.82      323.74     25.83 o
  -8  12   6     1452.66     1330.07     42.66 o
  -7  12   6      358.17      353.07     19.04 o
  -6  12   6      599.23      647.11     25.60 o
  -5  12   6       88.30       88.90     15.92 o
  -4  12   6      460.33      390.84     14.71 o
  -3  12   6     1290.77     1190.06     24.85 o
  -2  12   6       32.82       84.29     22.58 o
  -1  12   6     1689.73     1616.43     37.75 o
   0  12   6       74.98      108.55     20.25 o
   1  12   6      192.63      222.09     27.63 o
   2  12   6     1573.06     1618.87     18.09 o
   3  12   6       65.57       65.86     29.47 o
   4  12   6      519.95      432.09     20.72 o
   5  12   6     1409.58     1358.31     28.55 o
   6  12   6      682.07      623.45     23.62 o
   7  12   6      960.10      942.84     17.92 o
   8  12   6       37.82       61.67     15.14 o
   9  12   6      303.77      298.91     28.96 o
  10  12   6      454.43      445.53     16.92 o
  11  12   6      165.93      216.13     16.76 o
  12  12   6        7.97        6.69     17.26 o
 -12  13   6     1544.45     1503.36     22.86 o
 -11  13   6       45.91      141.58     22.35 o
 -10  13   6      609.92      538.43     27.61 o
  -9  13   6      560.20      578.58     21.43 o
  -8  13   6        0.50        0.00     14.51 o
  -7  13   6       27.70       71.82     14.34 o
  -6  13   6      555.34      619.81     24.50 o
  -5  13   6      172.94      141.52     14.10 o
  -4  13   6      481.91      498.24     13.88 o
  -3  13   6        0.75        0.00     14.70 o
  -2  13   6      181.30      229.11     22.79 o
  -1  13   6      228.07      273.11     13.97 o
   0  13   6      217.54      269.93     18.93 o
   1  13   6       26.68        0.00     17.88 o
   2  13   6     2187.69     2022.90     34.99 o
   3  13   6        0.95        0.00     19.20 o
   4  13   6      124.40      113.56     15.22 o
   5  13   6      660.66      662.21     21.02 o
   6  13   6      716.01      758.13     20.14 o
   7  13   6      239.46      266.37     20.77 o
   8  13   6      183.67      242.45     15.44 o
   9  13   6      120.18      141.55     24.01 o
  10  13   6        9.29       30.38     19.92 o
  11  13   6       82.95      119.93     25.45 o
  12  13   6        2.72       15.79     20.02 o
  13  13   6       36.79       26.53     18.84 o
 -13  14   6       45.46       99.42     24.46 o
 -12  14   6        1.57        5.72     17.05 o
 -11  14   6      300.12      368.37     28.84 o
 -10  14   6       18.79       37.88     21.82 o
  -9  14   6      968.26      914.44     27.40 o
  -8  14   6       31.81       42.06     20.64 o
  -7  14   6        0.43       23.93     15.60 o
  -6  14   6      184.28      248.48     25.40 o
  -5  14   6        5.36       26.31     33.18 o
  -4  14   6      231.25      208.52     17.14 o
  -3  14   6      987.44     1092.32     15.68 o
  -2  14   6       46.63       65.39     19.01 o
  -1  14   6       61.90      136.56     17.61 o
   0  14   6       38.07       56.83     16.06 o
   1  14   6       34.94       66.19     15.25 o
   2  14   6       71.27      106.97     16.06 o
   3  14   6       71.28      126.88     19.61 o
   4  14   6        0.01       23.25     12.94 o
   5  14   6      195.42      194.18     17.12 o
   6  14   6       28.66       87.40     19.39 o
   7  14   6       39.75       45.31     17.48 o
   8  14   6       45.15       62.39     15.40 o
   9  14   6       65.93       67.70     16.54 o
  10  14   6       39.37       28.82     18.15 o
  11  14   6     1361.13     1413.61     35.78 o
  12  14   6       16.06       74.87     30.10 o
  13  14   6       66.16       75.57     17.75 o
  14  14   6        9.95       31.64     17.75 o
 -14  15   6      296.68      243.02     20.10 o
 -13  15   6        0.25       28.73     19.12 o
 -12  15   6      154.39      139.30     22.15 o
 -11  15   6      469.24      452.35     23.90 o
 -10  15   6      291.49      295.12     24.43 o
  -9  15   6        1.94       14.94     16.16 o
  -8  15   6     1136.53     1058.64     31.16 o
  -7  15   6      162.20      221.25     23.23 o
  -6  15   6       60.40       50.46     20.62 o
  -5  15   6      731.45      772.94     43.16 o
  -4  15   6      155.47      186.61     28.30 o
  -3  15   6        9.52       18.68     26.82 o
  -2  15   6       10.81       54.99     16.56 o
  -1  15   6        8.19       26.96     21.16 o
   0  15   6      190.76      177.94     17.00 o
   1  15   6       12.84       57.62     19.48 o
   2  15   6      174.14      217.17     32.89 o
   3  15   6      662.60      704.80     39.84 o
   4  15   6      270.93      259.50     23.75 o
   5  15   6       34.22       72.29     17.19 o
   6  15   6      428.37      456.02     14.88 o
   7  15   6      394.23      266.07     17.04 o
   8  15   6        1.85       19.89     16.07 o
   9  15   6      416.61      451.22     33.36 o
  10  15   6     1250.77     1247.22     22.45 o
  11  15   6        3.97       49.69     17.56 o
  12  15   6       50.36       74.34     20.77 o
  13  15   6        4.14       37.28     23.44 o
  14  15   6        2.57       46.55     18.75 o
  15  15   6       64.81       80.33     20.47 o
 -14  16   6       81.37       99.08     16.08 o
 -13  16   6      357.20      422.65     25.90 o
 -12  16   6       18.95       63.89     18.11 o
 -11  16   6       25.20       56.88     19.90 o
 -10  16   6      184.44      216.20     16.45 o
  -9  16   6      173.09      263.67     22.33 o
  -8  16   6       43.99       37.05     19.31 o
  -7  16   6       90.15       88.78     22.85 o
  -6  16   6      265.99      285.54     26.74 o
  -5  16   6      235.52      245.12     15.00 o
  -4  16   6       49.34       67.66     35.80 o
  -3  16   6       35.04       92.23     19.06 o
  -2  16   6      311.16      282.39     18.96 o
  -1  16   6       26.20       86.63     22.81 o
   0  16   6        0.00       15.57     20.80 o
   1  16   6       98.02      134.91     13.40 o
   2  16   6       27.70       60.45     27.39 o
   3  16   6       14.24       21.43     25.97 o
   4  16   6       13.65       60.86     13.63 o
   5  16   6       16.07       28.25     21.01 o
   6  16   6        2.78       43.07     15.71 o
   7  16   6      133.39      170.38     14.93 o
   8  16   6      434.49      549.23     29.88 o
   9  16   6       65.26       98.86     17.12 o
  10  16   6        4.71       43.23     18.86 o
  11  16   6       20.24       47.40     19.96 o
  12  16   6       46.08       80.86     18.15 o
  13  16   6      287.11      314.58     25.31 o
  14  16   6        3.56       18.74     18.48 o
 -13  17   6        9.12       36.82     16.17 o
 -12  17   6       69.98       71.66     27.39 o
 -11  17   6       18.65        0.00     15.80 o
 -10  17   6      300.57      399.86     24.73 o
  -9  17   6        6.66       34.47     23.92 o
  -8  17   6        4.81       36.87     18.57 o
  -7  17   6       45.69       90.02     27.18 o
  -6  17   6      701.57      654.37     35.69 o
  -5  17   6       21.18       18.41     17.83 o
  -4  17   6     1333.75     1148.17     40.45 o
  -3  17   6       73.86       81.97     25.39 o
  -2  17   6       18.89       81.23     23.23 o
  -1  17   6      341.93      305.86     20.77 o
   0  17   6       38.77       97.03     16.41 o
   1  17   6      120.55      120.23     12.86 o
   2  17   6       75.56       84.50     13.12 o
   3  17   6       36.04       27.01     16.90 o
   4  17   6      326.29      332.66     13.50 o
   5  17   6       90.09      122.49     14.83 o
   6  17   6      149.19      179.99     24.67 o
   7  17   6       30.97       66.68     21.99 o
   8  17   6      738.39      771.42     29.56 o
   9  17   6       22.10       88.14     21.50 o
  10  17   6      137.46      177.21     21.61 o
  11  17   6       56.57       55.60     17.08 o
  12  17   6       86.17      139.54     17.65 o
  13  17   6       15.57       60.32     21.45 o
 -12  18   6      227.96      244.42     18.58 o
 -11  18   6      188.53      192.96     27.53 o
 -10  18   6        6.98       15.00     14.95 o
  -9  18   6       50.97       63.38     23.27 o
  -8  18   6      259.21      208.68     22.70 o
  -7  18   6        4.11        3.49     19.55 o
  -6  18   6        0.26        9.58     31.23 o
  -5  18   6      529.49      589.73     37.30 o
  -4  18   6       25.75       46.14     26.83 o
  -3  18   6       20.82       37.34     16.94 o
  -2  18   6      214.38      238.77     25.55 o
  -1  18   6       33.88       69.96     25.68 o
   0  18   6       54.77       70.60     17.16 o
   1  18   6       35.85       61.99     21.00 o
   2  18   6       37.38       52.04     22.74 o
   3  18   6      180.19      195.86     14.04 o
   4  18   6       98.14      124.22     12.86 o
   5  18   6        2.46       62.13     16.81 o
   6  18   6      173.09      180.24     21.58 o
   7  18   6       51.52       82.57     22.54 o
   8  18   6        0.82       55.76     31.38 o
   9  18   6      508.96      455.45     29.08 o
  10  18   6        4.37       36.42     16.92 o
  11  18   6       46.41      106.33     23.32 o
  12  18   6       30.69       40.79     17.33 o
 -10  19   6      103.16      105.01     21.56 o
  -9  19   6        2.21       45.57     36.15 o
  -8  19   6      215.97      237.23     27.46 o
  -7  19   6       16.85       37.36     22.13 o
  -6  19   6      114.79      117.31     11.44 o
  -5  19   6      107.99      103.90     20.42 o
  -4  19   6       32.52       53.74     17.74 o
  -3  19   6        0.08       25.51      8.71 o
  -2  19   6      421.07      367.19     20.86 o
  -1  19   6        7.51        0.00     12.01 o
   0  19   6      133.73      114.32     11.80 o
   1  19   6      203.16      169.08     14.62 o
   2  19   6       12.50       61.43     19.17 o
   3  19   6        1.70        5.99     13.39 o
   4  19   6       18.33       41.06     14.64 o
   5  19   6        4.64       29.26     15.26 o
   6  19   6      249.59      275.12     22.68 o
   7  19   6       24.01       34.19     36.49 o
   8  19   6       37.39       30.78     24.83 o
   9  19   6      139.82      116.13     24.77 o
  10  19   6       27.26       38.16     20.13 o
  -8  20   6       77.07      136.47     38.13 o
  -7  20   6      702.23      617.74     41.28 o
  -6  20   6        6.86       17.15     36.79 o
  -5  20   6       18.00       12.89     29.18 o
  -4  20   6      147.12      200.43     42.37 o
  -3  20   6       92.31      110.94     32.74 o
  -2  20   6       27.64       80.52     36.51 o
  -1  20   6      359.12      295.03     39.68 o
   0  20   6       11.78       28.24     15.37 o
   1  20   6       61.26       86.69     15.26 o
   2  20   6       64.95       35.93     19.54 o
   3  20   6        6.42       45.15     21.57 o
   4  20   6      153.25      165.63     30.49 o
   5  20   6      124.57      192.27     26.01 o
   6  20   6       14.86       23.92     18.88 o
   7  20   6      440.11      419.81     52.12 o
   8  20   6       43.27       63.36     27.58 o
  -5  21   6       10.68        8.80     52.65 o
  -4  21   6      147.84      230.85     72.35 o
  -3  21   6       30.07      107.53     66.60 o
  -2  21   6        0.07        0.00     38.83 o
  -1  21   6       22.76       30.22     49.99 o
   0  21   6       18.28       48.90     43.15 o
   1  21   6        3.66       46.26     33.12 o
   2  21   6      237.74      327.68     35.53 o
   3  21   6      153.40      137.19     32.10 o
   4  21   6       52.68       79.45     31.09 o
   5  21   6        7.89       60.92     26.74 o
   0   0   7     5333.92     4690.79    243.03 o
   0   1   7       11.84       33.42     16.86 o
   1   1   7       51.81      108.58     14.16 o
  -1   2   7      444.96      459.98     17.13 o
   0   2   7       46.42      140.75     23.79 o
   1   2   7     1245.77     1103.05     42.92 o
   2   2   7     6582.23     6936.31    170.04 o
  -2   3   7     1426.05     1512.16     54.72 o
  -1   3   7     1669.95     1608.19     69.09 o
   0   3   7     9756.61     8716.98    277.06 o
   1   3   7      346.01      406.54     32.30 o
   2   3   7       56.31       97.25     28.55 o
   3   3   7     1182.10     1176.39     52.85 o
  -3   4   7     1563.76     1585.39     59.33 o
  -2   4   7      533.81      520.29     24.76 o
  -1   4   7      658.06      739.20     32.58 o
   0   4   7     2341.61     2174.60     56.89 o
   1   4   7     3339.53     3470.70     87.90 o
   2   4   7      818.50      760.47     44.08 o
   3   4   7     2087.65     2067.86     53.48 o
   4   4   7       18.51        2.11     19.42 o
  -4   5   7       13.03       34.30     20.52 o
  -3   5   7      227.19      182.63     32.66 o
  -2   5   7      727.78      657.94     16.33 o
  -1   5   7     1435.73     1566.39     30.55 o
   0   5   7     1101.03     1210.48     46.17 o
   1   5   7     4847.58     4952.38     68.71 o
   2   5   7      117.46      172.15     54.02 o
   3   5   7      182.06      178.64     21.15 o
   4   5   7     1971.48     1728.23     56.85 o
   5   5   7      781.60      634.29     17.34 o
  -5   6   7      305.58      443.61     18.61 o
  -4   6   7     3020.34     3069.05     78.87 o
  -3   6   7      186.35      257.33     25.49 o
  -2   6   7       42.44       68.06     18.81 o
  -1   6   7     4640.19     4469.18    119.17 o
   0   6   7     1510.11     1393.93     57.30 o
   1   6   7       68.49       78.14     22.42 o
   2   6   7      703.67      685.29     24.62 o
   3   6   7     1021.24      929.63     48.49 o
   4   6   7      825.70      713.11     34.05 o
   5   6   7      122.48      188.36     31.11 o
   6   6   7        5.60        0.00     14.96 o
  -6   7   7      624.92      667.67     27.80 o
  -5   7   7     1201.06     1041.33     17.85 o
  -4   7   7      129.52      159.06     16.58 o
  -3   7   7      107.06      136.07     27.02 o
  -2   7   7      236.74      273.08     14.28 o
  -1   7   7     1010.78     1079.51     42.24 o
   0   7   7        0.43        0.00     16.48 o
   1   7   7      294.48      288.74     15.88 o
   2   7   7     1058.25      917.89     33.52 o
   3   7   7     1216.77     1106.14     21.32 o
   4   7   7      179.71      195.94     23.67 o
   5   7   7     3112.45     3333.50     56.72 o
   6   7   7     2928.66     2727.03     48.03 o
   7   7   7      279.97      304.60     26.22 o
  -7   8   7      884.75      781.45     25.23 o
  -6   8   7      617.36      537.36     24.65 o
  -5   8   7      796.38      719.16     26.20 o
  -4   8   7       42.79       79.19     16.63 o
  -3   8   7     1611.41     1528.31     35.84 o
  -2   8   7     3936.88     3576.79    117.52 o
  -1   8   7       91.74       89.91     29.40 o
   0   8   7     1237.98     1053.49     16.46 o
   1   8   7      979.50      952.05     25.05 o
   2   8   7      100.92      152.64     21.46 o
   3   8   7      919.79     1013.21     30.22 o
   4   8   7     4564.80     4343.52    110.19 o
   5   8   7     1285.11     1239.75     38.85 o
   6   8   7       75.53       75.12     23.91 o
   7   8   7      616.52      543.97     23.20 o
   8   8   7      120.91      100.66     16.43 o
  -8   9   7        0.06       30.21     14.99 o
  -7   9   7      962.31      919.66     26.00 o
  -6   9   7      305.93      297.39     15.61 o
  -5   9   7        2.10       29.20     18.48 o
  -4   9   7     2118.40     2002.78     67.73 o
  -3   9   7      172.86      236.84     18.17 o
  -2   9   7      113.31      133.37     21.45 o
  -1   9   7     1780.26     1700.47     40.05 o
   0   9   7        3.74       35.29     23.79 o
   1   9   7      343.35      311.20     24.66 o
   2   9   7      239.11      225.36     19.07 o
   3   9   7       24.23       78.63     23.34 o
   4   9   7       26.99       70.73     14.59 o
   5   9   7        3.08       20.77     14.59 o
   6   9   7       68.92        7.71     18.43 o
   7   9   7     1210.56     1106.30     39.58 o
   8   9   7      385.38      399.87     17.92 o
   9   9   7      129.40      112.47     17.28 o
  -9  10   7      306.68      337.15     17.47 o
  -8  10   7       92.17      102.32     18.66 o
  -7  10   7      301.44      295.81     17.68 o
  -6  10   7      167.95      185.83     19.79 o
  -5  10   7       22.88        0.00     18.76 o
  -4  10   7      662.89      693.97     21.61 o
  -3  10   7      342.40      371.77     21.26 o
  -2  10   7      505.16      479.53     25.25 o
  -1  10   7     2304.81     2214.12     38.56 o
   0  10   7     1024.22      957.42     21.30 o
   1  10   7      516.24      479.75     15.35 o
   2  10   7     1436.41     1376.82     30.08 o
   3  10   7     1010.24      790.02     25.33 o
   4  10   7     1524.67     1186.63     25.52 o
   5  10   7      654.27      657.23     29.56 o
   6  10   7      545.91      542.84     16.91 o
   7  10   7     1451.12     1379.56     31.47 o
   8  10   7      462.10      507.50     22.01 o
   9  10   7       41.70       58.45     15.60 o
  10  10   7      287.60      305.87     16.25 o
 -10  11   7       75.57      128.31     26.13 o
  -9  11   7       40.69       78.32     16.29 o
  -8  11   7        6.72       11.13     17.07 o
  -7  11   7       41.11       89.59     23.47 o
  -6  11   7      254.52      280.73     16.14 o
  -5  11   7       53.14       82.95     18.17 o
  -4  11   7      751.96      798.35     22.42 o
  -3  11   7      406.58      421.29     18.24 o
  -2  11   7        6.94        0.00     21.83 o
  -1  11   7      118.75      197.83     28.24 o
   0  11   7     2629.09     2557.96    114.65 o
   1  11   7     1314.51     1469.46     42.17 o
   2  11   7      318.24      385.88     19.45 o
   3  11   7      814.40      964.91     25.87 o
   4  11   7      570.92      583.74     17.75 o
   5  11   7        2.39       32.11     16.01 o
   6  11   7      246.59      312.57     24.55 o
   7  11   7       43.93       81.04     20.91 o
   8  11   7        9.29       72.57     20.91 o
   9  11   7      118.44      146.45     17.60 o
  10  11   7      172.18      154.28     16.14 o
  11  11   7      636.63      525.26     21.30 o
 -11  12   7      737.35      713.71     29.72 o
 -10  12   7      362.98      370.78     18.95 o
  -9  12   7      463.99      420.85     16.38 o
  -8  12   7     1040.11      963.70     19.08 o
  -7  12   7       98.62      121.76     20.05 o
  -6  12   7        0.00        4.40     16.33 o
  -5  12   7        0.55        0.00     16.09 o
  -4  12   7      602.04      560.08     19.33 o
  -3  12   7     1642.59     1598.35     50.93 o
  -2  12   7       43.86       88.86     18.00 o
  -1  12   7      271.78      333.72     21.92 o
   0  12   7     1148.04     1112.65     33.97 o
   1  12   7      124.94      160.98     19.15 o
   2  12   7      254.16      250.79     16.26 o
   3  12   7       78.99      109.02     33.14 o
   4  12   7     1354.53     1341.00     33.92 o
   5  12   7       20.43       61.16     22.19 o
   6  12   7      484.92      523.37     35.06 o
   7  12   7       15.07       35.60     17.38 o
   8  12   7        1.17       49.66     14.92 o
   9  12   7        5.17        0.00     21.37 o
  10  12   7     1159.94     1020.97     24.10 o
  11  12   7        9.52       79.40     17.77 o
  12  12   7      101.46      111.94     34.10 o
 -12  13   7      736.09      744.19     28.50 o
 -11  13   7       92.93      115.29     21.90 o
 -10  13   7      203.88      249.71     19.94 o
  -9  13   7      707.21      729.10     20.72 o
  -8  13   7       39.34       27.44     18.72 o
  -7  13   7       50.16       37.32     15.51 o
  -6  13   7       56.44       81.47     31.97 o
  -5  13   7       18.52       44.38     20.76 o
  -4  13   7      278.52      257.58     20.08 o
  -3  13   7      269.04      314.39     15.42 o
  -2  13   7      511.97      541.16     33.89 o
  -1  13   7      339.48      331.33     17.14 o
   0  13   7       14.99       34.66     16.24 o
   1  13   7      493.30      435.39     24.48 o
   2  13   7      999.00      992.29     22.55 o
   3  13   7      426.33      364.67     17.33 o
   4  13   7      646.74      674.35     43.29 o
   5  13   7      873.29      959.57     33.87 o
   6  13   7       58.18       56.83     21.83 o
   7  13   7       23.74       33.26     19.44 o
   8  13   7       65.96      120.68     16.52 o
   9  13   7       49.58       64.41     17.78 o
  10  13   7      268.34      183.29     18.26 o
  11  13   7      257.25      261.01     21.70 o
  12  13   7       30.67       38.17     36.30 o
  13  13   7      241.94      238.49     20.85 o
 -13  14   7       86.18      103.66     24.73 o
 -12  14   7       54.26      108.06     20.92 o
 -11  14   7       99.75      133.80     23.17 o
 -10  14   7       22.16       26.35     41.97 o
  -9  14   7      356.53      397.32     23.87 o
  -8  14   7        0.53       14.68     18.11 o
  -7  14   7      116.93      119.08     19.16 o
  -6  14   7      307.51      390.72     22.36 o
  -5  14   7        6.51        0.00     16.26 o
  -4  14   7       85.80       72.46     16.70 o
  -3  14   7      980.82      956.72     22.95 o
  -2  14   7        1.35       30.89     29.74 o
  -1  14   7        0.40       13.59     30.83 o
   0  14   7       85.52      145.28     22.42 o
   1  14   7       91.22      123.48     16.54 o
   2  14   7       30.20       27.54     19.00 o
   3  14   7     1005.05     1002.81     32.03 o
   4  14   7      120.94      123.08     29.77 o
   5  14   7        0.00       46.41     18.88 o
   6  14   7        9.86        0.00     16.60 o
   7  14   7       13.41       23.05     19.39 o
   8  14   7      563.50      540.60     25.90 o
   9  14   7       71.33       72.73     19.34 o
  10  14   7       37.53       49.82     19.00 o
  11  14   7      490.17      557.74     20.74 o
  12  14   7       98.13      180.14     32.86 o
  13  14   7       48.96      108.60     20.50 o
  14  14   7      107.98       89.63     20.58 o
 -14  15   7      203.52      226.47     21.62 o
 -13  15   7        7.36        4.59     20.99 o
 -12  15   7      114.29      162.65     25.50 o
 -11  15   7      502.68      450.62     20.68 o
 -10  15   7        5.83       30.45     33.18 o
  -9  15   7        4.88       27.96     31.09 o
  -8  15   7      613.61      609.63     19.91 o
  -7  15   7      607.68      534.42     30.55 o
  -6  15   7        2.58       34.95     41.25 o
  -5  15   7      936.09      811.18     43.11 o
  -4  15   7       78.34      127.51     22.51 o
  -3  15   7        4.06       23.44     20.92 o
  -2  15   7       82.92      127.01     17.04 o
  -1  15   7        6.22       58.46     18.04 o
   0  15   7      449.92      409.46     25.20 o
   1  15   7       25.00       49.27     39.90 o
   2  15   7      215.21      219.21     15.84 o
   3  15   7     1148.16     1096.51     24.74 o
   4  15   7       42.32      133.17     24.87 o
   5  15   7        2.97       57.31     20.80 o
   6  15   7       65.42       83.16     16.14 o
   7  15   7      623.08      603.47     23.52 o
   8  15   7       68.09       97.60     21.98 o
   9  15   7     1010.90      983.51     43.28 o
  10  15   7      617.59      659.38     27.44 o
  11  15   7        2.04       31.24     20.24 o
  12  15   7        0.40        8.43     27.52 o
  13  15   7       76.71      134.39     21.16 o
  14  15   7        2.15       24.93     29.50 o
 -13  16   7      269.65      292.97     22.23 o
 -12  16   7       72.26       85.27     26.36 o
 -11  16   7       79.65      146.02     25.11 o
 -10  16   7      130.79      198.72     26.55 o
  -9  16   7        0.21        0.00     24.54 o
  -8  16   7        2.56       31.90     25.92 o
  -7  16   7        4.16       43.41     19.97 o
  -6  16   7      326.26      312.96     23.84 o
  -5  16   7      531.37      488.69     30.55 o
  -4  16   7        1.02        0.00     18.13 o
  -3  16   7        7.23       68.54     23.42 o
  -2  16   7      405.94      459.31     30.10 o
  -1  16   7      517.15      537.64     25.63 o
   0  16   7        8.42       28.22     16.60 o
   1  16   7       84.26      138.86     14.58 o
   2  16   7       91.80      126.27     22.58 o
   3  16   7      182.29      136.67     48.84 o
   4  16   7       55.95       91.75     19.57 o
   5  16   7       40.37       68.22     19.00 o
   6  16   7      200.22      197.62     19.17 o
   7  16   7       32.38       59.15     24.55 o
   8  16   7      606.84      663.20     31.36 o
   9  16   7       17.31       85.46     23.23 o
  10  16   7       14.52       85.51     22.24 o
  11  16   7        4.42       22.48     18.94 o
  12  16   7       36.76       37.48     27.45 o
  13  16   7      109.37      136.13     22.59 o
 -11  17   7        0.25       18.81     19.06 o
 -10  17   7      144.77      176.58     26.89 o
  -9  17   7        9.50       59.25     27.63 o
  -8  17   7        3.87       35.92     16.25 o
  -7  17   7      190.92      182.14     20.32 o
  -6  17   7      355.68      474.17     96.79 o
  -5  17   7       31.22       57.33     17.18 o
  -4  17   7      663.30      641.16     32.44 o
  -3  17   7      307.95      297.36     16.51 o
  -2  17   7      161.21      147.84     24.80 o
  -1  17   7      288.74      236.18     18.25 o
   0  17   7      451.92      486.05     21.99 o
   1  17   7       91.83      110.17     27.49 o
   2  17   7       63.95       48.74     31.50 o
   3  17   7       11.58       35.66     20.76 o
   4  17   7       52.68      127.97     15.44 o
   5  17   7      424.46      404.60     30.06 o
   6  17   7      136.60      187.11     23.07 o
   7  17   7      169.60      201.32     19.07 o
   8  17   7      652.59      625.79     29.87 o
   9  17   7       15.59       48.77     27.09 o
  10  17   7       22.54       31.85     21.12 o
  11  17   7      263.04      307.23     20.83 o
 -10  18   7        0.00       35.53     24.40 o
  -9  18   7        3.54       50.36     19.89 o
  -8  18   7      413.86      384.78     20.09 o
  -7  18   7       23.15        0.00     26.21 o
  -6  18   7       45.42      105.60     57.25 o
  -5  18   7       84.22      115.58     48.65 o
  -4  18   7        6.04       74.55     25.26 o
  -3  18   7        2.62       31.13     28.52 o
  -2  18   7      199.68      265.90     27.07 o
  -1  18   7       29.04       28.43     15.98 o
   0  18   7      115.48      135.45     20.29 o
   1  18   7        2.92       41.31     31.64 o
   2  18   7       25.90       73.55     20.15 o
   3  18   7       66.87       66.19     25.19 o
   4  18   7       12.28       48.18     26.15 o
   5  18   7      151.78      135.65     27.91 o
   6  18   7      450.07      436.53     33.81 o
   7  18   7       87.23       94.37     29.18 o
   8  18   7       22.13       47.47     18.05 o
   9  18   7      101.01      120.84     19.67 o
  10  18   7       18.80       67.30     28.15 o
  -8  19   7      215.81      213.46     29.05 o
  -7  19   7       82.68       78.24     27.67 o
  -6  19   7       57.39       51.91     37.12 o
  -5  19   7      155.80      109.45     18.16 o
  -4  19   7       79.00      112.01     27.06 o
  -3  19   7       45.68       96.90     24.36 o
  -2  19   7      144.29      102.25     23.92 o
  -1  19   7        1.22       11.93     38.89 o
   0  19   7        6.11       19.07     21.86 o
   1  19   7      360.50      370.09     27.31 o
   2  19   7       75.01      120.87     15.57 o
   3  19   7       45.23       33.21     24.96 o
   4  19   7        7.91        0.00     21.70 o
   5  19   7        2.93       41.39     31.06 o
   6  19   7      169.51      154.24     17.89 o
   7  19   7       59.42       82.60     20.02 o
   8  19   7        4.99        0.00     26.57 o
  -5  20   7        0.73       40.45     25.69 o
  -4  20   7      307.79      243.54     37.61 o
  -3  20   7       61.39       37.44     29.42 o
  -2  20   7        0.06        0.00     29.24 o
  -1  20   7        3.65       20.32     28.02 o
   0  20   7       24.23       64.75     19.37 o
   1  20   7       12.14       82.14     67.65 o
   2  20   7        7.32       57.13     58.35 o
   3  20   7       10.19       75.95     21.90 o
   4  20   7      292.98      217.99     20.09 o
   5  20   7      218.19      232.20     21.43 o
   0   0   8     1524.03     1208.94     44.29 o
   0   1   8      159.37      241.27     24.55 o
   1   1   8       93.75      169.03     25.42 o
  -1   2   8      169.25      168.89     18.14 o
   0   2   8      538.26      501.26     19.99 o
   1   2   8       96.71      106.15     49.18 o
   2   2   8     2620.26     2708.51     87.39 o
  -2   3   8      923.80     1060.03     40.31 o
  -1   3   8      890.88      858.12     37.03 o
   0   3   8     1823.17     1729.45     62.01 o
   1   3   8      217.87      284.34     34.84 o
   2   3   8       37.93       48.65     22.48 o
   3   3   8     3330.70     3207.20    142.48 o
  -3   4   8     1290.78     1319.43     30.23 o
  -2   4   8     2122.09     2072.25     59.92 o
  -1   4   8      394.83      281.37     22.29 o
   0   4   8     1211.54     1001.85     38.24 o
   1   4   8     1835.38     1682.58     63.64 o
   2   4   8      385.54      462.09     46.85 o
   3   4   8      554.28      596.20     59.76 o
   4   4   8      887.66      774.18     46.72 o
  -4   5   8      177.56      163.32     76.69 o
  -3   5   8      261.24      267.32     22.23 o
  -2   5   8        0.22       82.40     55.17 o
  -1   5   8      803.74      669.09     32.80 o
   0   5   8      284.11      446.19    112.46 o
   1   5   8     4643.74     4687.95     40.80 o
   2   5   8       89.79      109.97     27.70 o
   3   5   8     1005.90      823.17     46.48 o
   4   5   8      408.51      355.87     43.59 o
   5   5   8      654.50      577.91     69.44 o
  -5   6   8       45.53      143.72     47.78 o
  -4   6   8     2707.20     2809.50     90.71 o
  -3   6   8       12.26       21.70     25.95 o
  -2   6   8      793.96      819.21     22.38 o
  -1   6   8      915.69      925.96     62.65 o
   0   6   8     2018.85     1815.20     28.89 o
   1   6   8        6.86       67.18     25.65 o
   2   6   8      218.47      286.51     28.05 o
   3   6   8     1285.95     1161.86     69.13 o
   4   6   8     2451.61     2077.94     94.46 o
   5   6   8      103.23      128.60     22.89 o
   6   6   8      662.24      712.25     47.16 o
  -6   7   8       21.84        0.00     33.99 o
  -5   7   8     1196.06     1222.25     43.73 o
  -4   7   8       41.58       13.51     19.46 o
  -3   7   8       91.74       89.27     17.87 o
  -2   7   8      122.34      131.83     26.46 o
  -1   7   8       40.51       14.81     40.49 o
   0   7   8        2.05        0.00     20.07 o
   1   7   8      183.28      275.73     33.04 o
   2   7   8        9.32       18.59     33.08 o
   3   7   8     2923.79     2687.69     71.59 o
   4   7   8      473.58      450.80     63.83 o
   5   7   8      307.29      308.93     24.89 o
   6   7   8      165.01      224.88     32.45 o
   7   7   8       21.95        3.16     23.55 o
  -7   8   8      112.35      152.40     20.64 o
  -6   8   8      579.85      516.62     25.14 o
  -5   8   8       41.25       24.62     18.53 o
  -4   8   8        0.00       50.14     17.76 o
  -3   8   8     1192.33     1155.98     54.85 o
  -2   8   8     2716.11     2630.80     38.45 o
  -1   8   8      146.04      160.20     25.27 o
   0   8   8      838.06      881.42     19.92 o
   1   8   8       55.75       75.62     22.83 o
   2   8   8      412.78      445.22     31.35 o
   3   8   8      821.49      782.92     32.27 o
   4   8   8     1347.43     1253.66     40.51 o
   5   8   8     1275.64     1284.81     31.20 o
   6   8   8       41.23       88.01     16.66 o
   7   8   8      781.41      709.90     29.33 o
   8   8   8      737.40      652.06     35.45 o
  -8   9   8       31.40       75.88     21.88 o
  -7   9   8      948.30     1011.78     30.07 o
  -6   9   8        0.07       75.43     21.77 o
  -5   9   8       84.85      121.98     27.33 o
  -4   9   8      255.30      247.74     38.60 o
  -3   9   8        8.55      115.30     24.53 o
  -2   9   8       71.91       55.50     35.01 o
  -1   9   8     1711.37     1538.07     23.15 o
   0   9   8      394.83      339.40     28.33 o
   1   9   8       12.48       50.43     23.72 o
   2   9   8       31.16       24.73     18.35 o
   3   9   8       23.69       65.73     26.42 o
   4   9   8      201.81      194.85     17.17 o
   5   9   8       71.78       55.49     20.00 o
   6   9   8      235.61      147.58     47.14 o
   7   9   8     2242.96     2094.15     56.43 o
   8   9   8       16.30        0.00     17.10 o
   9   9   8       73.77       96.22     16.92 o
  -9  10   8        7.10       34.12     20.26 o
  -8  10   8      197.62      257.88     31.11 o
  -7  10   8      202.00      153.90     17.10 o
  -6  10   8      555.52      546.10     24.36 o
  -5  10   8       51.83       59.63     21.40 o
  -4  10   8      302.59      346.74     29.97 o
  -3  10   8      116.64      145.16     29.84 o
  -2  10   8       25.33       40.95     20.22 o
  -1  10   8     1200.86     1087.01     39.60 o
   0  10   8      137.64      196.91     25.42 o
   1  10   8      416.31      408.16     25.75 o
   2  10   8     1241.58     1247.25     29.91 o
   3  10   8      303.40      334.19     35.93 o
   4  10   8      595.04      592.11     21.30 o
   5  10   8       98.42      119.53     16.02 o
   6  10   8      359.88      375.71     20.76 o
   7  10   8      229.08      219.30     17.91 o
   8  10   8      530.15      597.81     26.64 o
   9  10   8       31.76       53.35     19.11 o
  10  10   8      853.94      810.40     35.30 o
 -10  11   8       28.65       65.39     22.70 o
  -9  11   8       23.50       86.15     25.80 o
  -8  11   8      104.64      121.77     17.51 o
  -7  11   8       18.69       38.24     21.43 o
  -6  11   8      113.50      111.01     19.73 o
  -5  11   8       16.30       52.66     31.80 o
  -4  11   8      124.10       72.19     30.68 o
  -3  11   8     1324.43     1205.74     47.64 o
  -2  11   8       44.94       71.35     21.47 o
  -1  11   8      102.58      187.03     29.04 o
   0  11   8      746.54      841.98     30.45 o
   1  11   8     1407.14     1421.58     38.76 o
   2  11   8        0.88       33.91     30.20 o
   3  11   8      481.33      487.73     20.72 o
   4  11   8      104.71      139.47     21.40 o
   5  11   8      100.74       84.72     21.63 o
   6  11   8      333.33      347.04     35.62 o
   7  11   8        2.22       40.51     17.39 o
   8  11   8       53.69       56.20     24.96 o
   9  11   8      577.70      552.38     18.47 o
  10  11   8      224.99      254.72     26.68 o
  11  11   8      691.64      671.59     36.37 o
 -11  12   8      278.77      284.58     19.38 o
 -10  12   8      382.67      377.92     22.95 o
  -9  12   8      157.38      158.31     22.64 o
  -8  12   8      680.70      606.76     17.95 o
  -7  12   8        1.28       75.57     41.31 o
  -6  12   8       16.80       73.97     27.93 o
  -5  12   8       93.35      126.98     20.69 o
  -4  12   8      769.53      760.70     27.95 o
  -3  12   8      255.05      279.00     41.06 o
  -2  12   8      354.42      401.26     29.06 o
  -1  12   8      419.15      411.41     18.02 o
   0  12   8      352.42      315.73     17.98 o
   1  12   8       12.30        3.29     18.06 o
   2  12   8      583.97      635.23     34.01 o
   3  12   8      344.78      273.85     38.39 o
   4  12   8      561.78      568.24     37.40 o
   5  12   8       77.05       65.88     19.30 o
   6  12   8     1000.47      978.19     45.13 o
   7  12   8       30.59       52.02     16.90 o
   8  12   8        1.33       14.99     17.86 o
   9  12   8      207.03      232.66     28.15 o
  10  12   8     1267.20     1183.63     34.79 o
  11  12   8       41.10       97.51     23.33 o
  12  12   8      116.33      174.59     21.53 o
 -12  13   8      122.54      146.34     35.08 o
 -11  13   8        7.91        8.94     25.39 o
 -10  13   8       50.04       39.33     20.00 o
  -9  13   8      647.11      625.24     26.74 o
  -8  13   8       26.83        1.58     17.25 o
  -7  13   8        0.59       24.51     19.01 o
  -6  13   8        1.34        4.45     27.72 o
  -5  13   8      115.36      114.22     20.70 o
  -4  13   8       86.77      156.20     31.91 o
  -3  13   8      150.36      179.99     20.04 o
  -2  13   8        2.58       42.90     33.09 o
  -1  13   8      697.43      712.03     34.75 o
   0  13   8       39.14       83.48     26.68 o
   1  13   8      190.92      232.11     32.80 o
   2  13   8      372.71      412.44     25.33 o
   3  13   8        1.17       53.90     22.94 o
   4  13   8      158.68      234.34     32.11 o
   5  13   8     1120.85     1197.87     39.03 o
   6  13   8       20.06       43.16     27.38 o
   7  13   8       81.31      134.94     35.34 o
   8  13   8        1.01        0.00     18.25 o
   9  13   8       10.19       64.96     21.12 o
  10  13   8        0.09       31.09     28.01 o
  11  13   8      135.76      151.46     21.72 o
  12  13   8       69.32      104.39     25.48 o
  13  13   8      545.44      529.61     26.56 o
 -13  14   8       22.98       49.39     22.80 o
 -12  14   8       84.88       77.68     24.09 o
 -11  14   8        0.67       26.41     22.63 o
 -10  14   8       10.98       60.46     28.20 o
  -9  14   8       49.92       92.85     24.84 o
  -8  14   8       18.19       78.60     25.54 o
  -7  14   8      143.17      185.38     22.30 o
  -6  14   8      756.97      796.22     24.48 o
  -5  14   8       10.33       94.41     20.77 o
  -4  14   8      463.61      377.28     38.67 o
  -3  14   8      297.70      390.06     41.76 o
  -2  14   8      214.17      327.30     42.61 o
  -1  14   8        8.20        0.00     22.59 o
   0  14   8     1133.12     1160.20     48.61 o
   1  14   8      211.11      315.54     36.00 o
   2  14   8        6.29        4.61     29.88 o
   3  14   8      138.52      134.79     19.32 o
   4  14   8        2.30       53.92     37.01 o
   5  14   8       19.32       58.56     18.98 o
   6  14   8        0.07       65.74     17.93 o
   7  14   8        0.12       26.38     21.55 o
   8  14   8      845.43      789.07     34.59 o
   9  14   8        1.15       52.63     28.23 o
  10  14   8       17.39       42.06     25.78 o
  11  14   8        0.24       67.22     24.53 o
  12  14   8      235.91      296.95     29.89 o
  13  14   8        3.79       52.45     22.94 o
 -12  15   8      101.21      126.76     23.26 o
 -11  15   8      318.61      349.50     29.19 o
 -10  15   8       15.50       27.97     29.79 o
  -9  15   8        9.15       32.85     22.83 o
  -8  15   8      206.71      183.24     33.89 o
  -7  15   8      181.42      204.79     23.02 o
  -6  15   8       62.64       79.09     27.06 o
  -5  15   8      727.29      827.85     25.70 o
  -4  15   8        0.26        0.00     34.38 o
  -3  15   8       98.27      124.88     31.41 o
  -2  15   8       13.31       37.35     33.71 o
  -1  15   8      131.90      173.44     21.28 o
   0  15   8       18.58       47.71     47.25 o
   1  15   8       42.35       70.78     37.17 o
   2  15   8      182.69      149.34     19.42 o
   3  15   8      677.79      674.88     42.03 o
   4  15   8       22.90       54.50     29.51 o
   5  15   8       93.31       95.35     25.32 o
   6  15   8       53.52       73.64     26.47 o
   7  15   8      674.12      636.14     30.54 o
   8  15   8        2.79       26.41     23.21 o
   9  15   8      406.18      392.33     19.71 o
  10  15   8       45.29      105.38     20.53 o
  11  15   8        0.87       70.23     22.68 o
  12  15   8       32.03       71.87     23.39 o
 -11  16   8       29.45       28.96     21.10 o
 -10  16   8      107.02      132.87     44.11 o
  -9  16   8        4.68       53.82     21.90 o
  -8  16   8       39.83       88.85     22.68 o
  -7  16   8       10.59       42.96     19.82 o
  -6  16   8      155.41      155.29     42.69 o
  -5  16   8      220.20      199.09     22.32 o
  -4  16   8      212.17      226.79     30.32 o
  -3  16   8       21.40       95.47     52.02 o
  -2  16   8      888.43      877.34     39.03 o
  -1  16   8      126.02      179.38     23.75 o
   0  16   8       37.40       40.05     25.92 o
   1  16   8        1.19       15.18     31.99 o
   2  16   8      288.91      406.34     21.78 o
   3  16   8       63.10       79.00     30.70 o
   4  16   8       56.88       92.98     20.67 o
   5  16   8      121.66      183.54     39.30 o
   6  16   8       78.25       74.73     21.42 o
   7  16   8        1.57       69.72     20.55 o
   8  16   8      282.55      345.93     36.55 o
   9  16   8        0.22       43.90     19.79 o
  10  16   8       70.17       72.08     20.71 o
  11  16   8        7.21       35.13     23.27 o
  -9  17   8       10.77       53.85     19.87 o
  -8  17   8        7.32      132.90     56.53 o
  -7  17   8      156.05      115.64     41.08 o
  -6  17   8      129.23      170.14     22.48 o
  -5  17   8        0.67       37.37     18.24 o
  -4  17   8       89.06      100.83     22.39 o
  -3  17   8      779.55      741.18     28.39 o
  -2  17   8       42.21       31.92     29.69 o
  -1  17   8      351.13      362.61     35.88 o
   0  17   8       70.20       51.16     25.47 o
   1  17   8       20.57        0.00     18.21 o
   2  17   8       18.87       87.49     32.57 o
   3  17   8      117.74      167.32     23.56 o
   4  17   8        0.01        0.00     23.29 o
   5  17   8      215.97      261.71     35.63 o
   6  17   8       41.22       49.60     18.28 o
   7  17   8       46.48       36.27     33.18 o
   8  17   8      166.23      192.68     26.94 o
   9  17   8        8.75       73.42     39.58 o
  -7  18   8       11.19       51.58     20.10 o
  -6  18   8        1.74       65.53     27.59 o
  -5  18   8        6.30       30.50     23.04 o
  -4  18   8        0.14       14.22     19.34 o
  -3  18   8       16.81       39.68     23.20 o
  -2  18   8      157.39      215.67     23.92 o
  -1  18   8        2.66       28.45     34.63 o
   0  18   8      426.21      432.34     28.52 o
   1  18   8        3.21       43.09     23.71 o
   2  18   8       80.98      122.98     58.37 o
   3  18   8       20.14       80.79     33.89 o
   4  18   8       24.01       61.18     25.82 o
   5  18   8       35.92       68.06     22.50 o
   6  18   8      377.65      386.82     34.12 o
   7  18   8       55.72      143.80     33.99 o
  -4  19   8       51.91       55.24     54.56 o
  -3  19   8        9.07        0.00     32.05 o
  -2  19   8       89.55      108.72     35.61 o
  -1  19   8       77.41      110.29     29.60 o
   0  19   8        5.95       27.14     17.75 o
   1  19   8      607.13      559.19    103.25 o
   2  19   8       12.87       65.56     22.79 o
   3  19   8        3.91        0.00     29.15 o
   4  19   8        0.09       18.65     18.36 o
   0   0   9     1733.33     1613.30     52.98 o
   0   1   9        1.74      273.93    180.39 o
   1   1   9      159.87      220.03     27.39 o
  -1   2   9       33.63       77.16     44.83 o
   0   2   9       24.49       60.76     23.55 o
   1   2   9       47.83        0.00     25.68 o
   2   2   9     1561.81     1520.22     50.29 o
  -2   3   9       18.54       73.64     64.93 o
  -1   3   9      923.40      778.67     49.60 o
   0   3   9        0.05      139.10    163.99 o
   1   3   9       31.97        7.37     21.31 o
   2   3   9       84.31      122.25     47.02 o
   3   3   9     1127.04     1142.19     75.15 o
  -3   4   9      266.62      255.42     34.93 o
  -2   4   9      443.17      411.17     28.89 o
  -1   4   9       27.07       59.84     48.93 o
   0   4   9      352.37      355.71     42.23 o
   1   4   9       27.75        0.00     27.91 o
   2   4   9      120.52      204.95     74.85 o
   3   4   9      377.69      266.31     66.73 o
   4   4   9       39.76       71.50     54.72 o
  -4   5   9       14.09      213.77     52.92 o
  -3   5   9      383.89      338.48     26.07 o
  -2   5   9      128.38      146.26     35.64 o
  -1   5   9      248.87      262.64     48.49 o
   0   5   9       37.66      172.75     37.41 o
   1   5   9     2765.17     2355.65     55.04 o
   2   5   9      594.28      582.01     61.15 o
   3   5   9        0.20        0.00     48.82 o
   4   5   9       78.14       75.94     59.91 o
  -5   6   9       15.22        0.00     53.91 o
  -4   6   9      900.24      973.79    113.09 o
  -3   6   9       13.27       31.68     30.30 o
  -2   6   9      168.44      228.12     29.16 o
  -1   6   9       35.86       79.35     34.64 o
   0   6   9      322.66      381.35     46.38 o
   1   6   9       13.05      128.24     33.01 o
   2   6   9     1330.03     1235.24     75.20 o
   3   6   9       39.26      118.31     25.53 o
   4   6   9     1091.57      902.71     36.69 o
   5   6   9      282.99      197.71     36.68 o
   6   6   9      439.89      283.66     47.56 o
  -6   7   9       72.36       32.19     37.52 o
  -5   7   9     1190.15     1162.59     53.33 o
  -4   7   9       49.93      113.13     23.65 o
  -3   7   9       12.07       63.71     32.23 o
  -2   7   9        8.97       79.99     39.40 o
  -1   7   9      462.62      560.03     36.69 o
   0   7   9       76.20       98.24     25.21 o
   1   7   9      253.00      273.64     45.29 o
   2   7   9      134.45      186.82     90.88 o
   3   7   9      585.48      744.81     39.49 o
   4   7   9       69.49       94.10     40.16 o
   5   7   9     1082.08      955.14     78.31 o
   6   7   9      182.02      156.38     38.94 o
   7   7   9      397.42      360.44     77.82 o
  -7   8   9        4.25       43.47     22.69 o
  -6   8   9      252.86      283.64     25.36 o
  -5   8   9        1.25        0.00     27.54 o
  -4   8   9       16.69       59.93     19.04 o
  -3   8   9      670.40      578.00     27.68 o
  -2   8   9     2146.39     2154.68     85.60 o
  -1   8   9      316.51      370.36     53.40 o
   0   8   9      147.13      149.29     25.05 o
   1   8   9        0.04        0.00     48.83 o
   2   8   9        1.53       28.03     34.22 o
   3   8   9      256.10      226.15     56.22 o
   4   8   9     1776.28     1787.03    137.38 o
   5   8   9      106.49       41.77     27.56 o
   6   8   9       20.64       11.47     25.42 o
   7   8   9      156.70      193.50     21.84 o
   8   8   9      591.22      534.19     19.65 o
  -8   9   9        0.28       13.38     20.15 o
  -7   9   9     1053.06     1109.15     53.78 o
  -6   9   9       75.48       26.10     42.55 o
  -5   9   9     1000.83      927.29     48.67 o
  -4   9   9       66.11       59.20     22.68 o
  -3   9   9      248.48      293.55     33.40 o
  -2   9   9       19.67       26.01     30.26 o
  -1   9   9     2060.13     1913.09     49.02 o
   0   9   9      168.86      215.60     46.49 o
   1   9   9      525.46      618.65     28.04 o
   2   9   9        0.29       68.34     22.76 o
   3   9   9        1.78       22.07     19.72 o
   4   9   9       91.70      177.26     31.98 o
   5   9   9      269.51      233.14     40.58 o
   6   9   9      512.74      557.16     48.05 o
   7   9   9     2704.98     2465.77     65.45 o
   8   9   9        5.52       34.98     26.27 o
   9   9   9       10.51       25.56     24.43 o
  -9  10   9       11.64        3.04     19.01 o
  -8  10   9        0.76       71.06     22.75 o
  -7  10   9       13.22        0.00     30.76 o
  -6  10   9      829.91      866.55     35.25 o
  -5  10   9      223.67      188.75     24.65 o
  -4  10   9        0.11       38.51     30.09 o
  -3  10   9       38.35       12.77     22.79 o
  -2  10   9      345.66      300.86     19.78 o
  -1  10   9       26.07       12.38     25.62 o
   0  10   9        1.85       23.32     23.31 o
   1  10   9       61.75        0.00     23.21 o
   2  10   9     1933.91     1689.03     74.28 o
   3  10   9      573.85      566.10     38.10 o
   4  10   9      214.75      301.92     21.41 o
   5  10   9       34.50       28.53     28.59 o
   6  10   9      635.26      633.70     45.34 o
   7  10   9        0.01        0.54     31.07 o
   8  10   9      148.41      244.20     21.42 o
   9  10   9       10.90       18.99     23.72 o
  10  10   9      365.30      371.33     31.42 o
 -10  11   9       24.00       31.11     25.75 o
  -9  11   9      308.56      354.61     20.12 o
  -8  11   9        8.14       29.54     34.61 o
  -7  11   9      386.60      341.46     37.82 o
  -6  11   9        0.03        0.00     26.36 o
  -5  11   9       96.09       82.27     25.45 o
  -4  11   9      224.58      185.31     30.36 o
  -3  11   9     1134.39     1144.55     30.27 o
  -2  11   9        2.52       75.75     20.94 o
  -1  11   9       28.34       65.55     24.42 o
   0  11   9      149.79      160.33     27.59 o
   1  11   9     1423.10     1485.58     37.33 o
   2  11   9       42.36       98.50     22.57 o
   3  11   9       10.64       51.44     43.88 o
   4  11   9       39.54       56.15     40.10 o
   5  11   9      483.72      473.93     42.84 o
   6  11   9       13.36       58.99     20.20 o
   7  11   9      101.66      153.07     19.96 o
   8  11   9      112.23       84.98     19.87 o
   9  11   9      682.29      760.91     35.33 o
  10  11   9       49.89       27.18     20.31 o
  11  11   9      300.41      311.45     23.50 o
 -11  12   9       25.14      102.45     21.57 o
 -10  12   9      199.68      238.02     32.70 o
  -9  12   9       59.74       44.54     35.33 o
  -8  12   9      911.43      854.03     40.27 o
  -7  12   9        0.53       78.59     38.99 o
  -6  12   9       76.64       68.10     29.63 o
  -5  12   9        0.01       48.60     46.21 o
  -4  12   9     1097.19     1142.35     35.52 o
  -3  12   9       46.74       56.52     25.05 o
  -2  12   9      443.73      506.31     29.48 o
  -1  12   9        1.56       25.02     24.09 o
   0  12   9        2.15       39.26     18.13 o
   1  12   9      534.89      402.70     25.50 o
   2  12   9      278.68      300.05     47.78 o
   3  12   9       11.10       75.25     26.72 o
   4  12   9     1063.59     1069.05     35.34 o
   5  12   9        2.37       96.08     31.36 o
   6  12   9      301.58      346.22     38.65 o
   7  12   9        9.27        0.00     22.24 o
   8  12   9       19.09       68.64     19.63 o
   9  12   9       94.35       98.11     30.73 o
  10  12   9      636.05      573.24     31.25 o
  11  12   9       13.24        0.00     20.70 o
  12  12   9      174.94      186.65     23.03 o
 -12  13   9       17.24       66.64     20.89 o
 -11  13   9       16.71       73.55     38.17 o
 -10  13   9       11.26        7.43     24.23 o
  -9  13   9      369.34      390.03     25.51 o
  -8  13   9        5.57       70.44     32.00 o
  -7  13   9        8.59       54.10     26.34 o
  -6  13   9        0.06       53.58     39.85 o
  -5  13   9      187.38      150.48     35.39 o
  -4  13   9       17.47       24.52     32.47 o
  -3  13   9      180.37      173.92     30.80 o
  -2  13   9      189.44      230.53     25.34 o
  -1  13   9      410.71      368.91     29.37 o
   0  13   9      263.61      285.00     41.35 o
   1  13   9       64.24      104.28     27.74 o
   2  13   9       54.73       61.76     32.85 o
   3  13   9       92.61      115.92     32.13 o
   4  13   9       42.52      117.55     39.21 o
   5  13   9      764.87      809.75     42.95 o
   6  13   9       11.15        0.00     21.03 o
   7  13   9      108.08       86.74     18.57 o
   8  13   9       15.38       17.79     25.02 o
   9  13   9        6.93       23.32     24.93 o
  10  13   9       14.53       29.37     23.07 o
  11  13   9      128.29       76.28     21.04 o
  12  13   9       83.29      140.55     37.66 o
 -11  14   9        7.78       23.61     20.45 o
 -10  14   9       18.49        0.00     19.58 o
  -9  14   9        5.98       70.50     34.45 o
  -8  14   9       17.69       87.24     24.48 o
  -7  14   9       26.42      115.08     36.38 o
  -6  14   9      909.16      906.30     41.77 o
  -5  14   9       22.32       50.95     32.01 o
  -4  14   9      305.72      366.16     38.01 o
  -3  14   9       73.69       91.48     37.36 o
  -2  14   9       85.62       76.15     28.42 o
  -1  14   9       41.73       62.43     33.02 o
   0  14   9     1003.89      952.79     52.08 o
   1  14   9       36.75      115.54     41.60 o
   2  14   9       35.78       37.68     24.45 o
   3  14   9        4.99        0.00     41.08 o
   4  14   9      129.04      184.24     37.82 o
   5  14   9       18.20        0.00     24.97 o
   6  14   9       47.09      119.36     26.38 o
   7  14   9       27.68       15.18     20.78 o
   8  14   9      356.27      369.31     24.83 o
   9  14   9       21.19       43.50     20.78 o
  10  14   9       20.41       67.23     30.85 o
  11  14   9       26.71       33.49     27.02 o
 -10  15   9        0.99       51.49     21.31 o
  -9  15   9        5.58        0.00     19.16 o
  -8  15   9        8.49       34.67     34.56 o
  -7  15   9      168.43      176.56     24.30 o
  -6  15   9        7.34       24.46     33.01 o
  -5  15   9      560.66      628.81     37.56 o
  -4  15   9        2.72       69.42     37.25 o
  -3  15   9      123.61      192.29     22.90 o
  -2  15   9       70.78       87.37     37.96 o
  -1  15   9       24.09       89.90     30.03 o
   0  15   9        0.09       38.90     27.77 o
   1  15   9       18.07        5.17     26.35 o
   2  15   9       22.56       43.56     29.70 o
   3  15   9      558.25      525.26     41.04 o
   4  15   9       12.67        0.00     36.01 o
   5  15   9        1.42        9.26     24.15 o
   6  15   9       13.40      106.89     31.21 o
   7  15   9      434.89      456.24     21.99 o
   8  15   9       74.12       83.55     20.88 o
   9  15   9      271.13      318.64     21.21 o
  10  15   9       38.34      105.52     21.77 o
  -8  16   9       51.63      120.70     24.55 o
  -7  16   9        2.83       32.09     26.69 o
  -6  16   9      179.64      296.79     52.14 o
  -5  16   9       19.07       38.60     46.47 o
  -4  16   9       73.39      111.18     24.34 o
  -3  16   9       17.08       73.72     23.66 o
  -2  16   9      579.60      683.51     69.70 o
  -1  16   9       14.86       20.86     31.46 o
   0  16   9       87.66      168.04     28.14 o
   1  16   9       56.61      101.97     27.58 o
   2  16   9      563.67      628.77     52.47 o
   3  16   9       28.93       56.54     28.79 o
   4  16   9      221.75      218.59     28.76 o
   5  16   9        7.21       39.33     27.13 o
   6  16   9        2.49       28.43     40.97 o
   7  16   9        4.77       79.93     25.33 o
   8  16   9      210.37      205.64     22.06 o
  -6  17   9        4.17        0.00     35.63 o
  -5  17   9       13.43        6.19     30.11 o
  -4  17   9        0.02       61.49     27.60 o
  -3  17   9      392.50      365.44     30.71 o
  -2  17   9       65.67      117.20     21.58 o
  -1  17   9       85.38      124.45     49.62 o
   0  17   9        1.59       43.46     33.59 o
   1  17   9       21.10      199.02    111.19 o
   2  17   9        3.52       64.77     33.01 o
   3  17   9      101.43      208.86     34.33 o
   4  17   9        5.08       15.05     29.38 o
   5  17   9       60.23       61.37     24.61 o
   6  17   9       35.86       77.28     32.91 o
  -3  18   9        5.93       45.47     37.22 o
  -2  18   9       50.55      227.87     58.38 o
  -1  18   9        3.55       27.10     31.97 o
   0  18   9      496.13      489.21     38.34 o
   1  18   9       18.20        0.00     35.74 o
   2  18   9      150.76      234.14     35.89 o
   3  18   9       10.14       21.86     24.30 o
   0   0  10      787.65      801.86      1.07 o
   0   1  10       19.94        9.52     99.58 o
   1   1  10        4.66       47.25     53.09 o
  -1   2  10       37.87        0.00     56.47 o
   0   2  10       11.50       47.24     51.84 o
   1   2  10      176.05      214.79     55.18 o
   2   2  10      994.67      917.56     60.01 o
  -2   3  10      144.33      261.65     89.02 o
  -1   3  10      630.79      504.99     44.02 o
   0   3  10       16.42      189.26     91.19 o
   1   3  10      127.11       44.79     40.27 o
   2   3  10       71.20       93.16     32.07 o
   3   3  10      196.69      220.03     56.49 o
  -3   4  10      555.91      449.46     55.47 o
  -2   4  10      856.16      637.95     60.05 o
  -1   4  10      869.68      843.36     55.90 o
   0   4  10      884.23      878.80     41.72 o
   1   4  10        3.35       63.10     58.71 o
   2   4  10      793.38      726.57     34.20 o
   3   4  10       16.96        0.00     55.22 o
   4   4  10        3.49       83.25     60.60 o
  -4   5  10       10.64        0.00     43.57 o
  -3   5  10      155.96      132.78     32.64 o
  -2   5  10      696.09      744.04      1.07 o
  -1   5  10       13.06       12.19      1.07 o
   0   5  10      668.62      579.58     48.65 o
   1   5  10     1652.05     1441.90     62.91 o
   2   5  10      107.65      107.09     59.03 o
   3   5  10       90.64       75.51     38.52 o
   4   5  10      253.60      240.75     64.78 o
   5   5  10      182.56      172.25      1.07 o
  -5   6  10      130.26      138.61      1.07 o
  -4   6  10     1157.98     1088.88     86.52 o
  -3   6  10        6.15        0.00     55.34 o
  -2   6  10      220.02      122.39     39.56 o
  -1   6  10      454.94      433.73     41.12 o
   0   6  10      211.29      165.86     40.34 o
   1   6  10        9.58       29.24     58.20 o
   2   6  10      282.34      258.50     43.15 o
   3   6  10       94.66        0.00     60.58 o
   4   6  10      529.47      513.06     61.35 o
   5   6  10     1068.02      888.35     57.07 o
   6   6  10       75.79      146.81     52.26 o
  -6   7  10        5.70       11.05     29.12 o
  -5   7  10      879.07      906.64      1.07 o
  -4   7  10        7.99       51.38     94.76 o
  -3   7  10       16.99       11.42      1.07 o
  -2   7  10      117.17      130.64      1.07 o
  -1   7  10      106.74       82.47     57.12 o
   0   7  10       23.16       27.38      1.07 o
   1   7  10      166.56      202.27     53.18 o
   2   7  10     1141.00     1082.29     63.30 o
   3   7  10      179.99      199.04      1.07 o
   4   7  10        8.34       65.46     61.21 o
   5   7  10      916.70      837.26     62.13 o
   6   7  10       86.31       38.95     61.58 o
   7   7  10       70.57       74.35     41.17 o
  -7   8  10        9.03       70.85     31.92 o
  -6   8  10      459.22      516.33     47.08 o
  -5   8  10       17.32        0.00     36.52 o
  -4   8  10        3.69       64.84     43.12 o
  -3   8  10      122.02      166.78     45.31 o
  -2   8  10      972.87      960.36     45.08 o
  -1   8  10       29.21       67.37     28.79 o
   0   8  10        7.97       30.25     33.76 o
   1   8  10      682.19      520.06     41.65 o
   2   8  10       38.57      108.59     56.15 o
   3   8  10      652.86      569.46     73.63 o
   4   8  10      900.72      797.24     68.34 o
   5   8  10      260.58      294.57     43.70 o
   6   8  10      316.91      271.39     66.46 o
   7   8  10        1.36        0.00     60.60 o
   8   8  10       11.83      107.66     24.75 o
  -8   9  10       74.08       60.11     27.84 o
  -7   9  10     1371.90     1322.20     71.52 o
  -6   9  10        6.29        0.00     33.33 o
  -5   9  10      459.06      463.59     47.37 o
  -4   9  10      177.39      193.62     29.05 o
  -3   9  10      393.61      385.46     32.54 o
  -2   9  10       12.28        0.00     21.77 o
  -1   9  10      767.93      790.55     29.32 o
   0   9  10      299.72      338.46     25.00 o
   1   9  10       15.99       24.40     48.68 o
   2   9  10      339.67      293.62     31.52 o
   3   9  10        4.68       51.20     43.93 o
   4   9  10        6.43       21.35     29.70 o
   5   9  10       25.04       37.42     48.12 o
   6   9  10      309.42      298.22     31.60 o
   7   9  10     1592.55     1358.58     42.38 o
   8   9  10       49.72       25.05     49.06 o
   9   9  10       23.59       69.17     31.31 o
  -9  10  10        0.09        3.52     25.59 o
  -8  10  10        2.51       15.53     35.63 o
  -7  10  10        5.96       40.03     40.15 o
  -6  10  10      470.60      460.92     45.70 o
  -5  10  10       73.13      151.91     23.34 o
  -4  10  10      180.21       79.78     29.90 o
  -3  10  10      340.78      385.69     37.24 o
  -2  10  10       18.28       23.41     24.29 o
  -1  10  10        0.73        6.23     46.83 o
   0  10  10        0.00        0.00     36.65 o
   1  10  10      163.52      175.40     24.09 o
   2  10  10      681.25      563.44     32.41 o
   3  10  10       91.45      113.96     28.51 o
   4  10  10      238.19      247.53     26.00 o
   5  10  10      398.73      322.68     32.26 o
   6  10  10      291.00      274.12     32.46 o
   7  10  10       14.41      115.15     21.91 o
   8  10  10      289.57      336.55     22.15 o
   9  10  10        3.22       68.69     19.91 o
  10  10  10       24.91       50.51     34.52 o
 -10  11  10        5.63        0.00     20.46 o
  -9  11  10      128.18      137.20     28.08 o
  -8  11  10      117.86      116.09     27.73 o
  -7  11  10        1.59       59.83     42.27 o
  -6  11  10      210.79      211.22     33.39 o
  -5  11  10      245.62      257.54     46.46 o
  -4  11  10      107.57      187.90     39.16 o
  -3  11  10      955.57      870.45     27.64 o
  -2  11  10        0.07       23.86     29.41 o
  -1  11  10      121.51      149.54     30.89 o
   0  11  10      142.26      136.91     26.82 o
   1  11  10      720.71      773.44     30.46 o
   2  11  10        8.83        0.00     32.40 o
   3  11  10       42.40       77.80     25.30 o
   4  11  10      102.24       88.94     55.97 o
   5  11  10      501.34      388.36     28.32 o
   6  11  10        6.56       52.20     35.21 o
   7  11  10       67.29      163.20     41.12 o
   8  11  10       37.52        0.00     20.80 o
   9  11  10       58.62      128.66     24.62 o
  10  11  10       24.44       42.49     27.43 o
  11  11  10      143.30      180.74     22.00 o
 -11  12  10        1.02       50.90     30.77 o
 -10  12  10      121.44      122.04     29.12 o
  -9  12  10        0.01       19.34     23.28 o
  -8  12  10      171.51      253.91     26.36 o
  -7  12  10       99.07      129.61     30.78 o
  -6  12  10        6.34       90.92     34.98 o
  -5  12  10      214.11      259.35     34.05 o
  -4  12  10      380.77      349.04     37.70 o
  -3  12  10       23.85        0.00     26.55 o
  -2  12  10      188.36      183.85     51.57 o
  -1  12  10       12.69        4.24     28.86 o
   0  12  10        2.16        0.00     27.94 o
   1  12  10      235.08      309.03     71.85 o
   2  12  10      295.96      267.62     34.12 o
   3  12  10        0.11       34.14     40.65 o
   4  12  10      811.41      833.32     80.57 o
   5  12  10       11.89       81.23     52.28 o
   6  12  10      176.95      228.57     25.99 o
   7  12  10       62.49       53.46     23.75 o
   8  12  10        0.13       41.49     26.47 o
   9  12  10       86.47      131.16     27.92 o
  10  12  10      309.21      369.61     28.94 o
  11  12  10        0.00        0.00     23.26 o
 -10  13  10        1.54       44.87     23.65 o
  -9  13  10      172.75      203.31     23.54 o
  -8  13  10       28.04       45.33     44.20 o
  -7  13  10        0.09        0.63     34.25 o
  -6  13  10       41.39       24.34     52.15 o
  -5  13  10       53.24       85.08     33.76 o
  -4  13  10        2.36        0.00     30.35 o
  -3  13  10       22.11       79.87     32.12 o
  -2  13  10      154.33      108.86     31.99 o
  -1  13  10      569.55      605.91     59.39 o
   0  13  10      150.18      191.84     59.93 o
   1  13  10       75.10        0.00     39.21 o
   2  13  10       18.07       90.29     37.90 o
   3  13  10      126.72       78.45     31.58 o
   4  13  10        2.36       80.53     43.97 o
   5  13  10      623.24      620.15    128.42 o
   6  13  10       76.33      102.15     34.07 o
   7  13  10       31.74       22.22     21.42 o
   8  13  10       95.33      189.82     21.58 o
   9  13  10        9.56       30.49     21.56 o
  10  13  10        3.37       94.29     31.37 o
  -8  14  10        6.34       44.28     28.49 o
  -7  14  10       27.33       39.15     32.58 o
  -6  14  10      158.14      163.04     54.80 o
  -5  14  10        3.36       71.26     24.20 o
  -4  14  10       79.98       94.32     32.95 o
  -3  14  10       65.20       64.44     25.79 o
  -2  14  10       40.09       63.59     32.57 o
  -1  14  10       22.70       96.40     37.09 o
   0  14  10      717.32      728.97     30.26 o
   1  14  10       50.30        0.00     34.89 o
   2  14  10       96.44       65.85     32.80 o
   3  14  10       71.75       20.81     35.71 o
   4  14  10      152.66      200.59     41.91 o
   5  14  10       10.80       55.43     41.53 o
   6  14  10       11.35      100.85     36.21 o
   7  14  10       52.19       50.31     24.97 o
   8  14  10      147.49      187.95     23.81 o
  -7  15  10       60.49      122.04     46.39 o
  -6  15  10        0.94        9.11     32.96 o
  -5  15  10      141.56      152.67     32.41 o
  -4  15  10        5.18        0.00     38.49 o
  -3  15  10       28.27       17.06     26.35 o
  -2  15  10       66.68       94.08     34.37 o
  -1  15  10       14.43       50.17     37.81 o
   0  15  10       89.83       90.43     30.81 o
   1  15  10       61.10      139.03     32.39 o
   2  15  10       37.75       41.74     31.29 o
   3  15  10      478.76      461.95     65.84 o
   4  15  10        6.64       79.55     36.83 o
   5  15  10       14.34       34.94     56.71 o
   6  15  10        7.34       71.12     26.25 o
   7  15  10      296.59      381.11     37.11 o
  -4  16  10        1.02        0.00     28.89 o
  -3  16  10       34.31        0.00     34.30 o
  -2  16  10      216.11      234.65     43.19 o
  -1  16  10        0.12       35.54     35.97 o
   0  16  10        0.65       29.36     28.76 o
   1  16  10      151.30      167.11     36.35 o
   2  16  10      414.20      414.17     27.77 o
   3  16  10       21.78      124.17     37.22 o
   4  16  10      134.76      239.01     36.68 o
   0   0  11     4313.69     4251.87      1.07 o
   0   1  11       40.71       44.40      1.07 o
   1   1  11      503.76      643.19     68.57 o
  -1   2  11      110.35      109.79      1.07 o
   0   2  11       31.04       24.42      1.07 o
   1   2  11      627.73      507.05     47.64 o
   2   2  11      847.33      849.44     66.76 o
  -2   3  11      193.29      191.59      1.07 o
  -1   3  11      488.87      528.16      1.07 o
   0   3  11       11.39       13.43      1.07 o
   1   3  11       48.08      143.95     73.18 o
   2   3  11       88.62       88.91      1.07 o
   3   3  11      399.74      444.07      1.07 o
  -3   4  11       66.20       78.77      1.07 o
  -2   4  11      227.69      240.39      1.07 o
  -1   4  11      227.81      103.32     67.58 o
   0   4  11      201.67      206.00      1.07 o
   1   4  11       74.98       37.17     54.02 o
   2   4  11        0.11      145.12     62.18 o
   3   4  11      591.64      525.58     67.98 o
   4   4  11       60.75      171.88     47.41 o
  -4   5  11      348.86      265.23     66.71 o
  -3   5  11        1.47       87.09     65.62 o
  -2   5  11      350.57      373.80      1.07 o
  -1   5  11      134.73      100.42     61.80 o
   0   5  11        1.03        0.75      1.07 o
   1   5  11      169.11      197.16      1.07 o
   2   5  11        0.26        0.42      1.07 o
   3   5  11       96.09      103.01      1.07 o
   4   5  11      815.59      885.60      1.07 o
  -4   6  11      862.87      903.74     70.24 o
  -3   6  11      176.18       19.04     60.26 o
  -2   6  11      127.68      128.83      1.07 o
  -1   6  11      473.19      488.58     68.20 o
   0   6  11       25.29      158.93     65.93 o
   1   6  11       35.34       28.08     84.55 o
   2   6  11        0.01      182.79     65.89 o
   3   6  11        2.92        0.00     66.00 o
   6   6  11        0.84       36.79     55.20 o
  -6   7  11      186.55       78.19     63.42 o
  -1   7  11      270.45      341.61     67.19 o
   5   7  11      490.95      605.08     60.22 o
   7   7  11        1.29       43.41     46.86 o
  -7   8  11       69.13       11.38     88.70 o
  -6   8  11       56.35       80.00     62.69 o
  -5   8  11      113.96      115.90     66.52 o
  -4   8  11        8.79        0.00     70.19 o
  -3   8  11       68.15       57.44     65.99 o
  -2   8  11      401.08      517.44    150.18 o
   0   8  11       55.02      134.79     58.84 o
   1   8  11      367.59      393.65     58.45 o
   2   8  11       22.22        0.00     58.00 o
   3   8  11      157.91       71.41     44.95 o
   8   8  11        7.61       90.15     33.53 o
  -8   9  11       63.88      110.68     39.58 o
  -7   9  11      415.85      449.05     44.48 o
  -6   9  11       41.31       74.14     59.88 o
  -5   9  11       20.39       51.60     33.86 o
  -4   9  11      444.91      498.56     45.41 o
  -3   9  11       74.54       44.09     34.07 o
  -2   9  11       73.69      124.53     35.91 o
  -1   9  11       73.94       51.93    134.03 o
   0   9  11       82.66        6.09     67.89 o
   1   9  11        1.23        0.00     37.31 o
   2   9  11      428.70      331.82     62.19 o
   3   9  11        0.61        4.90     29.29 o
   4   9  11        4.92       21.80     33.36 o
   5   9  11       18.40      110.44     37.73 o
   6   9  11      164.48      263.36     45.76 o
   7   9  11      333.38      420.51     61.34 o
   8   9  11       18.64        0.00     46.34 o
   9   9  11       45.09       64.56     33.79 o
  -9  10  11      208.42      164.60     27.70 o
  -8  10  11        0.85        0.00     59.97 o
  -7  10  11       29.96        0.00     40.15 o
  -6  10  11      153.45      120.24     36.70 o
  -5  10  11        4.58        7.42     27.46 o
  -4  10  11      213.68      260.28     40.10 o
  -3  10  11       83.69      123.68     30.12 o
  -2  10  11       33.07       18.91     31.46 o
  -1  10  11      100.46      203.32     44.45 o
   0  10  11       46.46       67.33     36.90 o
   1  10  11       30.67      152.83     33.23 o
   2  10  11      324.55      260.54     52.09 o
   3  10  11       40.69       37.93     35.20 o
   4  10  11        3.36       13.67     57.34 o
   5  10  11      325.17      238.22     30.92 o
   6  10  11       57.01      111.03     30.68 o
   7  10  11        0.39        0.00     36.38 o
   8  10  11      194.11      197.30     49.85 o
   9  10  11       58.48       43.13     24.82 o
  10  10  11        0.75       75.71     22.58 o
  -9  11  11      100.32      174.88     36.79 o
  -8  11  11        0.09        9.31     49.04 o
  -7  11  11       16.48       17.29     45.31 o
  -6  11  11      174.24      224.67     32.93 o
  -5  11  11       72.21       89.73     36.40 o
  -4  11  11        8.69       36.32     32.35 o
  -3  11  11      393.05      467.76     51.33 o
  -2  11  11      122.55      138.75     47.69 o
  -1  11  11      183.19      207.45     52.59 o
   0  11  11      272.88      309.79     60.47 o
   1  11  11      237.45      351.75     80.58 o
   2  11  11        0.14        0.00     28.40 o
   3  11  11       91.11      132.30     48.69 o
   4  11  11       96.07       98.38     43.32 o
   5  11  11       93.40      148.32     50.78 o
   6  11  11       16.06       58.06     58.24 o
   7  11  11       47.89       62.56     25.84 o
   8  11  11       48.51       79.57     24.24 o
   9  11  11        6.21       59.30     23.57 o
  -8  12  11       38.42       87.01     34.74 o
  -7  12  11       96.90      155.57     34.67 o
  -6  12  11       18.76       17.75     31.45 o
  -5  12  11      134.12      260.91     71.49 o
  -4  12  11       84.91        0.00     37.97 o
  -3  12  11        2.69       50.46     41.95 o
  -2  12  11       83.11        0.00     34.01 o
  -1  12  11      159.53      105.93     49.09 o
   0  12  11        4.60       63.04     55.35 o
   1  12  11       14.39       56.43     36.20 o
   2  12  11       47.96      179.19     35.64 o
   3  12  11       11.02       53.91     28.84 o
   4  12  11      136.61      169.92     52.55 o
   5  12  11        1.22       18.82     45.50 o
   6  12  11       28.51        3.63     37.72 o
   7  12  11      126.83      131.02     41.05 o
   8  12  11        0.77       91.16     24.00 o
  -6  13  11       79.82      168.63     41.33 o
  -5  13  11       82.72       75.62     35.01 o
  -4  13  11        2.93       23.20     30.62 o
  -3  13  11       12.92       97.75     34.38 o
  -2  13  11       79.69        5.00     40.28 o
  -1  13  11      219.82      149.91     32.89 o
   0  13  11       58.62       80.81     56.75 o
   1  13  11      159.35       99.46     35.53 o
   2  13  11      140.59      169.93     50.76 o
   3  13  11       23.09        0.00     46.37 o
   4  13  11        6.49       66.98     34.24 o
   5  13  11      156.88      219.32     34.41 o
   6  13  11       77.87      136.33     34.22 o
  -4  14  11       39.14       65.62     52.16 o
  -3  14  11       76.39      153.82     38.99 o
  -2  14  11        6.09        4.89     40.18 o
  -1  14  11       34.95       38.16     39.34 o
   0  14  11      485.35      526.61     40.68 o
   1  14  11        5.20        0.00     39.38 o
   2  14  11       17.67       73.41     42.53 o
   3  14  11       25.03       67.00     79.70 o
   4  14  11       10.97        6.02     40.71 o
  -2   4  12       93.89      134.62     77.45 o
   4   4  12       37.89       11.65     74.76 o
  -2   5  12      405.77      256.66     74.13 o
   5   6  12        7.79      206.38     60.28 o
  -5   8  12        9.36        0.00     73.85 o
   1   8  12      472.62      407.31     65.47 o
   2   8  12       84.54      195.09     64.30 o
   8   8  12       27.55        0.00     75.05 o
  -7   9  12      222.38      277.85     56.68 o
  -6   9  12       20.70       56.81     52.08 o
  -5   9  12       24.18      162.31     41.61 o
  -4   9  12      326.68      327.58     48.19 o
  -3   9  12        0.42       84.57     36.77 o
  -2   9  12        7.29        0.00     41.63 o
  -1   9  12        2.99        0.00     46.11 o
   0   9  12        3.67        0.00     43.14 o
   1   9  12       10.48       34.92     42.18 o
   2   9  12      147.56      141.50     54.50 o
   3   9  12        0.88        0.00     71.24 o
   4   9  12       37.64        0.00     76.04 o
   5   9  12        1.03       13.15     52.89 o
   6   9  12        4.73        0.00     75.04 o
  -6  10  12       65.78       72.62     37.18 o
  -5  10  12        6.44       60.74     41.90 o
  -4  10  12       50.44      103.15     40.46 o
  -3  10  12       77.20       91.16     34.90 o
  -2  10  12       20.81        0.00     34.17 o
  -1  10  12      133.37      203.48     30.29 o
   0  10  12        0.30       44.40     33.89 o
   1  10  12        0.55       29.25     95.06 o
   2  10  12       48.39        0.00     81.45 o
   3  10  12       84.33       83.49    154.99 o
   4  10  12        2.03       92.01     72.46 o
   5  10  12      146.66      232.64     95.37 o
   6  10  12       18.18       55.23     55.36 o
  -4  11  12        1.51       24.36     41.76 o
  -3  11  12      117.25       71.80     35.34 o
  -2  11  12       44.57        0.97     44.23 o
  -1  11  12       36.16       22.30     35.12 o
   0  11  12       59.63       78.37     42.16 o
   1  11  12        5.74       45.46     34.71 o
   2  11  12       39.93       49.14     39.10 o
   3  11  12        1.60       94.26     34.27 o
   4  11  12       56.09       80.49     35.21 o
 
